# Supplementary material for: Transcriptomic analysis of tobacco-flavored E-cigarette and menthol-flavored E-cigarette exposure in the human middle ear
Source: Sci Rep. 2020 Nov 27;10:20799. doi: 10.1038/s41598-020-77816-2 (PMC7699635; doi:10.1038/s41598-020-77816-2)
Supplement: Supplementary file 2 — Supplementary information 2. [file 41598_2020_77816_MOESM2_ESM.xlsx]

## Sheet: S1. tobacco flavor vs control 
Table S1. List of upregulated/downreulated genes in tabacco-flavored e-liquid
	|Fold-Change| ≥ 2; P-value ≤ 0.05; Q-value ≤ 0.05
Gene Symbol	Up or down regulated	Control	Tobacco	Log2(FC)	P-value	Q-value	Full descriptions of the gene	Locus on hg19 reference sequence	Gene type	Ensembl Gene ID	EntrezGene ID	HGNC ID(s)
A4GALT	down	53.8406	13.131	-2.03572	0.0005	0.023335	alpha 1,4-galactosyltransferase [Source:HGNC Symbol;Acc:HGNC:18149]	chr22:43088126-43091639	protein_coding	ENSG00000128274	53947	18149
ABCA12	up	2.26885	14.9112	2.71636	5e-05	0.00478057	ATP binding cassette subfamily A member 12 [Source:HGNC Symbol;Acc:HGNC:14637]	chr2:215796265-216003151	protein_coding	ENSG00000144452	26154	14637
ABCA2	down	6.38684	1.08716	-2.55453	5e-05	0.00478057	ATP binding cassette subfamily A member 2 [Source:HGNC Symbol;Acc:HGNC:32]	chr9:139901678-139923374	protein_coding	ENSG00000107331	20	32
ABCC2	up	0.361453	3.02346	3.06432	5e-05	0.00478057	ATP binding cassette subfamily C member 2 [Source:HGNC Symbol;Acc:HGNC:53]	chr10:101542488-101611949	protein_coding	ENSG00000023839	1244	53
ABHD3	up	11.0662	52.8182	2.25488	0.00045	0.0218871	abhydrolase domain containing 3 [Source:HGNC Symbol;Acc:HGNC:18718]	chr18:19230857-19284766	protein_coding	ENSG00000158201	171586	18718
ABHD4	up	22.0541	83.38	1.91865	0.00015	0.0108449	abhydrolase domain containing 4 [Source:HGNC Symbol;Acc:HGNC:20154]	chr14:23067145-23082121	protein_coding	ENSG00000100439	63874	20154
ABHD5	up	8.23993	30.5628	1.89107	0.0007	0.0284455	abhydrolase domain containing 5 [Source:HGNC Symbol;Acc:HGNC:21396]	chr3:43732361-43760541	protein_coding	ENSG00000011198	51099	21396
ABL2	up	6.27687	21.4992	1.77617	0.00015	0.0108449	ABL proto-oncogene 2, non-receptor tyrosine kinase [Source:HGNC Symbol;Acc:HGNC:77]	chr1:179068461-179198819	protein_coding	ENSG00000143322	27	77
ACAD9	down	34.1558	7.8939	-2.11332	0.00035	0.0188459	acyl-CoA dehydrogenase family member 9 [Source:HGNC Symbol;Acc:HGNC:21497]	chr3:128598453-128712958	protein_coding	ENSG00000177646	28976	21497
ACHE	up	0.177053	1.66085	3.22967	0.00035	0.0188459	acetylcholinesterase (Cartwright blood group) [Source:HGNC Symbol;Acc:HGNC:108]	chr7:100487614-100493753	protein_coding	ENSG00000087085	43	108
ACKR3	down	11.7229	2.38751	-2.29575	0.0009	0.0331836	atypical chemokine receptor 3 [Source:HGNC Symbol;Acc:HGNC:23692]	chr2:237478283-237491001	protein_coding	ENSG00000144476	57007	23692
ACRC	up	0.254707	2.5941	3.34832	5e-05	0.00478057	acidic repeat containing [Source:HGNC Symbol;Acc:HGNC:15805]	chrX:70798260-70833433	protein_coding	ENSG00000147174	93953	15805
ACSF2	down	68.8968	11.9669	-2.52539	5e-05	0.00478057	acyl-CoA synthetase family member 2 [Source:HGNC Symbol;Acc:HGNC:26101]	chr17:48503518-48552198	protein_coding	ENSG00000167107	80221	26101
ACVR1	up	3.31622	13.6142	2.0375	0.0007	0.0284455	activin A receptor type 1 [Source:HGNC Symbol;Acc:HGNC:171]	chr2:158592955-158732374	protein_coding	ENSG00000115170	90	171
ADAM15	down	228.751	59.3888	-1.94551	0.00025	0.0153029	ADAM metallopeptidase domain 15 [Source:HGNC Symbol;Acc:HGNC:193]	chr1:155023761-155035251	protein_coding	ENSG00000143537	8751	193
ADAMTSL4	down	24.2031	4.21728	-2.52081	0.00025	0.0153029	ADAMTS like 4 [Source:HGNC Symbol;Acc:HGNC:19706]	chr1:150521844-150533413	protein_coding	ENSG00000143382	54507	19706
ADCK3	down	17.6236	3.02945	-2.54038	0.00015	0.0108449	coenzyme Q8A [Source:HGNC Symbol;Acc:HGNC:16812]	chr1:227085236-227175246	protein_coding	ENSG00000163050	56997	16812
ADGRL1	down	11.8438	1.63073	-2.86054	5e-05	0.00478057	adhesion G protein-coupled receptor L1 [Source:HGNC Symbol;Acc:HGNC:20973]	chr19:14258554-14316999	protein_coding	ENSG00000072071	22859	20973
ADGRL2	up	0.652147	3.76932	2.53104	0.0009	0.0331836	adhesion G protein-coupled receptor L2 [Source:HGNC Symbol;Acc:HGNC:18582]	chr1:81771850-82458106	protein_coding	ENSG00000117114	23266	18582
ADM2	up	0.944401	11.4924	3.60514	5e-05	0.00478057	adrenomedullin 2 [Source:HGNC Symbol;Acc:HGNC:28898]	chr22:50919984-50924869	protein_coding	ENSG00000128165	79924	28898
ADRA1B	down	25.3064	4.86563	-2.37881	0.0008	0.0309964	adrenoceptor alpha 1B [Source:HGNC Symbol;Acc:HGNC:278]	chr5:159343789-159399551	protein_coding	ENSG00000170214	147	278
ADSL	down	111.886	33.3703	-1.7454	0.00025	0.0153029	adenylosuccinate lyase [Source:HGNC Symbol;Acc:HGNC:291]	chr22:40742506-40763008	protein_coding	ENSG00000239900	158	291
AGRN	down	108.245	34.5733	-1.64658	0.00045	0.0218871	agrin [Source:HGNC Symbol;Acc:HGNC:329]	chr1:955502-991498	protein_coding	ENSG00000188157	375790	329
AHCY	down	517.248	143.089	-1.85395	5e-05	0.00478057	adenosylhomocysteinase [Source:HGNC Symbol;Acc:HGNC:343]	chr20:32868073-32899608	protein_coding	ENSG00000101444	191	343
AIF1L	down	62.5223	20.1123	-1.63629	0.00115	0.0383727	allograft inflammatory factor 1 like [Source:HGNC Symbol;Acc:HGNC:28904]	chr9:133971862-133998539	protein_coding	ENSG00000126878	83543	28904
AKAP1	down	37.3196	12.3919	-1.59054	0.0005	0.023335	A-kinase anchoring protein 1 [Source:HGNC Symbol;Acc:HGNC:367]	chr17:55162550-55198710	protein_coding	ENSG00000121057	8165	367
AKR1B10	up	0.367887	6.04464	4.03832	5e-05	0.00478057	aldo-keto reductase family 1 member B10 [Source:HGNC Symbol;Acc:HGNC:382]	chr7:134212343-134226160	protein_coding	ENSG00000198074	57016	382
AKR1C1	up	3.41345	101.637	4.89606	5e-05	0.00478057	aldo-keto reductase family 1 member C1 [Source:HGNC Symbol;Acc:HGNC:384]	chr10:5005444-5025475	protein_coding	ENSG00000187134	1645	384
AKR1C3	up	10.371	54.7747	2.40095	0.0007	0.0284455	aldo-keto reductase family 1 member C3 [Source:HGNC Symbol;Acc:HGNC:386]	chr10:5091003-5149878	protein_coding	ENSG00000196139	8644	386
ALDH1B1	down	30.8496	3.9653	-2.95975	5e-05	0.00478057	aldehyde dehydrogenase 1 family member B1 [Source:HGNC Symbol;Acc:HGNC:407]	chr9:38392660-38398658	protein_coding	ENSG00000137124	219	407
ALDH3B1	down	11.4974	2.53985	-2.17849	0.0003	0.0172626	aldehyde dehydrogenase 3 family member B1 [Source:HGNC Symbol;Acc:HGNC:410]	chr11:67776047-67796743	protein_coding	ENSG00000006534	221	410
ALDH3B2	down	1.74085	0.186857	-3.21978	0.00065	0.0272231	aldehyde dehydrogenase 3 family member B2 [Source:HGNC Symbol;Acc:HGNC:411]	chr11:67429632-67448671	protein_coding	ENSG00000132746	222	411
ALOX12	down	11.529	1.92374	-2.58328	0.00015	0.0108449	arachidonate 12-lipoxygenase, 12S type [Source:HGNC Symbol;Acc:HGNC:429]	chr17:6899383-6914055	protein_coding	ENSG00000108839	239	429
ALOXE3	up	1.20418	7.61254	2.66033	0.0005	0.023335	arachidonate lipoxygenase 3 [Source:HGNC Symbol;Acc:HGNC:13743]	chr17:7999217-8022365	protein_coding	ENSG00000179148	59344	13743
AMER1	down	3.91241	0.804495	-2.2819	0.00065	0.0272231	APC membrane recruitment protein 1 [Source:HGNC Symbol;Acc:HGNC:26837]	chrX:63404996-63425624	protein_coding	ENSG00000184675	139285	26837
ANK1	down	11.4845	1.6002	-2.84337	5e-05	0.00478057	ankyrin 1 [Source:HGNC Symbol;Acc:HGNC:492]	chr8:41510738-41754280	protein_coding	ENSG00000029534	286	492
ANPEP	down	15.0444	3.87396	-1.95735	0.001	0.0353867	alanyl aminopeptidase, membrane [Source:HGNC Symbol;Acc:HGNC:500]	chr15:90328119-90358094	protein_coding	ENSG00000166825	290	500
ANXA8	down	8.72826	1.51619	-2.52524	5e-05	0.00478057	annexin A8 [Source:HGNC Symbol;Acc:HGNC:546]	chr10:48255203-48279200	protein_coding	ENSG00000265190	107984085	546
ANXA8L2	down	35.6943	7.88245	-2.17898	0.00075	0.0296998	annexin A8-like 2 [Source:HGNC Symbol;Acc:23335]	chr10:47746935-47770871	protein_coding	ENSG00000186807	244	23335
AOC2	up	0.58809	5.61067	3.25407	5e-05	0.00478057	amine oxidase, copper containing 2 [Source:HGNC Symbol;Acc:HGNC:549]	chr17:40996616-41002724	protein_coding	ENSG00000131480	314	549
AOC3	up	0.202464	2.07809	3.35952	0.0014	0.0433548	amine oxidase, copper containing 3 [Source:HGNC Symbol;Acc:HGNC:550]	chr17:41003200-41010147	protein_coding	ENSG00000131471	8639	550
APCDD1L	down	29.3248	7.51109	-1.96503	0.0008	0.0309964	APC down-regulated 1 like [Source:HGNC Symbol;Acc:HGNC:26892]	chr20:57034156-57089994	protein_coding	ENSG00000198768	164284	26892
APEH	down	62.9845	9.94852	-2.66244	5e-05	0.00478057	acylaminoacyl-peptide hydrolase [Source:HGNC Symbol;Acc:HGNC:586]	chr3:49711434-49726486	protein_coding	ENSG00000164062	327	586
APOL3	down	4.61848	0.915312	-2.33508	0.00145	0.0444002	apolipoprotein L3 [Source:HGNC Symbol;Acc:HGNC:14868]	chr22:36536377-36562225	protein_coding	ENSG00000128284	80833	14868
APRT	down	323.214	60.7032	-2.41265	5e-05	0.00478057	adenine phosphoribosyltransferase [Source:HGNC Symbol;Acc:HGNC:626]	chr16:88875746-88878352	protein_coding	ENSG00000198931	353	626
AQP3	down	575.643	41.2022	-3.80438	5e-05	0.00478057	aquaporin 3 (Gill blood group) [Source:HGNC Symbol;Acc:HGNC:636]	chr9:33441151-33447609	protein_coding	ENSG00000165272	360	636
ARC	up	0.21074	1.80409	3.09773	0.0014	0.0433548	activity regulated cytoskeleton associated protein [Source:HGNC Symbol;Acc:HGNC:648]	chr8:143692404-143695833	protein_coding	ENSG00000198576	23237	648
ARFGEF3	up	0.146922	0.787081	2.42146	0.00025	0.0153029	ARFGEF family member 3 [Source:HGNC Symbol;Acc:HGNC:21213]	chr6:138483057-138665800	protein_coding	ENSG00000112379	57221	21213
ARHGAP4	down	24.9708	2.89016	-3.11102	5e-05	0.00478057	Rho GTPase activating protein 4 [Source:HGNC Symbol;Acc:HGNC:674]	chrX:153172820-153191714	protein_coding	ENSG00000089820	393	674
ARHGEF12	up	9.02323	26.9134	1.57661	0.00105	0.0364281	Rho guanine nucleotide exchange factor 12 [Source:HGNC Symbol;Acc:HGNC:14193]	chr11:120207622-120360645	protein_coding	ENSG00000196914	23365	14193
ARHGEF16	down	61.6845	18.0379	-1.77388	0.0002	0.0132766	Rho guanine nucleotide exchange factor 16 [Source:HGNC Symbol;Acc:HGNC:15515]	chr1:3370989-3397677	protein_coding	ENSG00000130762	27237	15515
ARHGEF19	down	40.3288	8.72487	-2.20861	5e-05	0.00478057	Rho guanine nucleotide exchange factor 19 [Source:HGNC Symbol;Acc:HGNC:26604]	chr1:16524598-16539104	protein_coding	ENSG00000142632	128272	26604
ARHGEF4	down	33.6666	9.17057	-1.87623	0.0011	0.0373083	Rho guanine nucleotide exchange factor 4 [Source:HGNC Symbol;Acc:HGNC:684]	chr2:131594488-131804836	protein_coding	ENSG00000136002	50649	684
ARL5B	up	2.90561	13.9396	2.26227	0.00065	0.0272231	ADP ribosylation factor like GTPase 5B [Source:HGNC Symbol;Acc:HGNC:23052]	chr10:18948333-18970568	protein_coding	ENSG00000165997	221079	23052
ARRDC3	up	2.07924	28.4725	3.77544	5e-05	0.00478057	arrestin domain containing 3 [Source:HGNC Symbol;Acc:HGNC:29263]	chr5:90664540-90679176	protein_coding	ENSG00000113369	57561	29263
ARRDC4	up	2.20676	12.4361	2.49453	0.00015	0.0108449	arrestin domain containing 4 [Source:HGNC Symbol;Acc:HGNC:28087]	chr15:98503927-98517068	protein_coding	ENSG00000140450	91947	28087
ARSI	down	34.1579	10.0518	-1.76476	0.0013	0.041233	arylsulfatase family member I [Source:HGNC Symbol;Acc:HGNC:32521]	chr5:149675905-149718870	protein_coding	ENSG00000183876	340075	32521
ASAP3	down	31.7125	6.08324	-2.38214	0.0001	0.0082015	ArfGAP with SH3 domain, ankyrin repeat and PH domain 3 [Source:HGNC Symbol;Acc:HGNC:14987]	chr1:23755055-23811057	protein_coding	ENSG00000088280	55616	14987
ASB13	down	31.0535	4.28905	-2.85603	5e-05	0.00478057	ankyrin repeat and SOCS box containing 13 [Source:HGNC Symbol;Acc:HGNC:19765]	chr10:5680830-5708541	protein_coding	ENSG00000196372	79754	19765
ASB2	down	9.85317	1.72035	-2.51788	5e-05	0.00478057	ankyrin repeat and SOCS box containing 2 [Source:HGNC Symbol;Acc:HGNC:16012]	chr14:94400498-94443137	protein_coding	ENSG00000100628	51676	16012
ASCL2	down	17.3934	2.4983	-2.79952	5e-05	0.00478057	achaete-scute family bHLH transcription factor 2 [Source:HGNC Symbol;Acc:HGNC:739]	chr11:2289724-2292182	protein_coding	ENSG00000183734	430	739
ASIC1	down	5.19605	0.757447	-2.7782	0.00015	0.0108449	acid sensing ion channel subunit 1 [Source:HGNC Symbol;Acc:HGNC:100]	chr12:50451330-50477394	protein_coding	ENSG00000110881	41	100
ASIC3	up	0	1.03382	inf	5e-05	0.00478057	acid sensing ion channel subunit 3 [Source:HGNC Symbol;Acc:HGNC:101]	chr7:150745378-150749841	protein_coding	ENSG00000213199	9311	101
ASMTL	down	11.0267	2.04407	-2.43149	0.00065	0.0272231	acetylserotonin O-methyltransferase-like [Source:HGNC Symbol;Acc:HGNC:751], mapped to PAR; chrY:1472031-1522655	chrX:1522031-1572655	protein_coding	ENSG00000169093	8623	751
ASNS	up	17.6459	134.202	2.927	5e-05	0.00478057	asparagine synthetase (glutamine-hydrolyzing) [Source:HGNC Symbol;Acc:HGNC:753]	chr7:97481429-97501854	protein_coding	ENSG00000070669	440	753
ATAD3A	down	75.4368	14.9761	-2.3326	5e-05	0.00478057	ATPase family, AAA domain containing 3A [Source:HGNC Symbol;Acc:HGNC:25567]	chr1:1447530-1470067	protein_coding	ENSG00000197785	55210	25567
ATF3	up	7.97679	64.8723	3.02372	5e-05	0.00478057	activating transcription factor 3 [Source:HGNC Symbol;Acc:HGNC:785]	chr1:212738675-212794119	protein_coding	ENSG00000162772	467	785
ATP11B	up	4.50223	17.3428	1.94562	0.0008	0.0309964	ATPase phospholipid transporting 11B (putative) [Source:HGNC Symbol;Acc:HGNC:13553]	chr3:182511287-182639423	protein_coding	ENSG00000058063	23200	13553
ATP13A3	up	12.3408	39.7341	1.68694	0.0016	0.0470345	ATPase 13A3 [Source:HGNC Symbol;Acc:HGNC:24113]	chr3:194123400-194219093	protein_coding	ENSG00000133657	79572	24113
ATP5D	down	143.83	27.993	-2.36123	0.00015	0.0108449	ATP synthase, H+ transporting, mitochondrial F1 complex, delta subunit [Source:HGNC Symbol;Acc:HGNC:837]	chr19:1241744-1244825	protein_coding	ENSG00000099624	513	837
ATP5G1	down	584.069	144.627	-2.0138	0.00015	0.0108449	ATP synthase, H+ transporting, mitochondrial Fo complex subunit C1 (subunit 9) [Source:HGNC Symbol;Acc:HGNC:841]	chr17:46970126-46973233	protein_coding	ENSG00000159199	516	841
B3GNT7	down	1.90798	0.403092	-2.24286	0.00155	0.0461691	UDP-GlcNAc:betaGal beta-1,3-N-acetylglucosaminyltransferase 7 [Source:HGNC Symbol;Acc:HGNC:18811]	chr2:232260253-232265875	protein_coding	ENSG00000156966	93010	18811
B4GALNT4	down	15.8862	1.35548	-3.5509	5e-05	0.00478057	beta-1,4-N-acetyl-galactosaminyltransferase 4 [Source:HGNC Symbol;Acc:HGNC:26315]	chr11:369803-382116	protein_coding	ENSG00000182272	338707	26315
B4GALT2	down	72.274	12.988	-2.4763	0.00015	0.0108449	beta-1,4-galactosyltransferase 2 [Source:HGNC Symbol;Acc:HGNC:925]	chr1:44444873-44456842	protein_coding	ENSG00000117411	8704	925
BACE2	down	32.721	9.13461	-1.8408	0.0011	0.0373083	beta-site APP-cleaving enzyme 2 [Source:HGNC Symbol;Acc:HGNC:934]	chr21:42539727-42654445	protein_coding	ENSG00000182240	25825	934
BCAS4	down	70.9174	11.0667	-2.67992	0.0002	0.0132766	breast carcinoma amplified sequence 4 [Source:HGNC Symbol;Acc:HGNC:14367]	chr20:49411430-49499213	protein_coding	ENSG00000124243	55653	14367
BCL6	up	2.6697	11.5429	2.11225	0.0004	0.0204854	B-cell CLL/lymphoma 6 [Source:HGNC Symbol;Acc:HGNC:1001]	chr3:187439164-187463816	protein_coding	ENSG00000113916	604	1001
BCS1L	down	60.827	13.4958	-2.1722	0.00055	0.0247675	BCS1 homolog, ubiquinol-cytochrome c reductase complex chaperone [Source:HGNC Symbol;Acc:HGNC:1020]	chr2:219524378-219528166	protein_coding	ENSG00000074582	617	1020
BHMT2	up	0.2818	3.15191	3.48348	0.00015	0.0108449	betaine--homocysteine S-methyltransferase 2 [Source:HGNC Symbol;Acc:HGNC:1048]	chr5:78365539-78385289	protein_coding	ENSG00000132840	23743	1048
BMP4	up	0.191008	1.26824	2.73112	0.00095	0.0343127	bone morphogenetic protein 4 [Source:HGNC Symbol;Acc:HGNC:1071]	chr14:54416453-54423529	protein_coding	ENSG00000125378	652	1071
BOK	down	40.1238	7.22941	-2.47251	5e-05	0.00478057	BOK, BCL2 family apoptosis regulator [Source:HGNC Symbol;Acc:HGNC:1087]	chr2:242498135-242513553	protein_coding	ENSG00000176720	666	1087
BOP1	down	39.2635	3.15109	-3.63927	5e-05	0.00478057	block of proliferation 1 [Source:HGNC Symbol;Acc:HGNC:15519]	chr8:145486054-145515082	protein_coding	ENSG00000261236	102465906	15519
BPIFC	up	0	1.20469	inf	5e-05	0.00478057	BPI fold containing family C [Source:HGNC Symbol;Acc:HGNC:16503]	chr22:32809833-32860471	protein_coding	ENSG00000184459	254240	16503
BZW2	down	101.846	16.1407	-2.65762	5e-05	0.00478057	basic leucine zipper and W2 domains 2 [Source:HGNC Symbol;Acc:HGNC:18808]	chr7:16685755-16746148	protein_coding	ENSG00000136261	28969	18808
C16orf13	down	110.835	21.45	-2.36936	0.00015	0.0108449	methyltransferase like 26 [Source:HGNC Symbol;Acc:HGNC:14141]	chr16:684426-686366	protein_coding	ENSG00000130731	84326	14141
C16orf72	up	7.24889	29.9484	2.04665	0.0004	0.0204854	chromosome 16 open reading frame 72 [Source:HGNC Symbol;Acc:HGNC:30103]	chr16:9185504-9215497	protein_coding	ENSG00000182831	29035	30103
C16orf74	down	88.5072	22.2044	-1.99495	0.00155	0.0461691	chromosome 16 open reading frame 74 [Source:HGNC Symbol;Acc:HGNC:23362]	chr16:85723775-85784735	protein_coding	ENSG00000154102	404550	23362
C17orf89	down	168.117	46.5635	-1.8522	0.0014	0.0433548	chromosome 17 open reading frame 89 [Source:HGNC Symbol;Acc:HGNC:33551]	chr17:79213038-79215081	protein_coding	ENSG00000224877	284184	33551
C19orf48	down	185.339	54.7634	-1.75888	0.00015	0.0108449	chromosome 19 open reading frame 48 [Source:HGNC Symbol;Acc:HGNC:29667]	chr19:51300960-51308186	protein_coding	ENSG00000167747	84798	29667
C19orf60	down	48.4536	10.7333	-2.17452	0.0007	0.0284455	chromosome 19 open reading frame 60 [Source:HGNC Symbol;Acc:HGNC:26098]	chr19:18699534-18703146	protein_coding	ENSG00000006015	55049	26098
C20orf27	down	92.3837	20.643	-2.16198	0.00055	0.0247675	chromosome 20 open reading frame 27 [Source:HGNC Symbol;Acc:HGNC:15873]	chr20:3734154-3749034	protein_coding	ENSG00000101220	54976	15873
C3	down	92.9236	31.5367	-1.55902	0.00055	0.0247675	complement component 3 [Source:HGNC Symbol;Acc:HGNC:1318]	chr19:6677714-6720693	protein_coding	ENSG00000125730	718	1318
C7orf57	up	0.161029	1.33799	3.05467	0.00125	0.0403184	chromosome 7 open reading frame 57 [Source:HGNC Symbol;Acc:HGNC:22247]	chr7:48075107-48100901	protein_coding	ENSG00000164746	136288	22247
C9orf142	down	111.776	24.7271	-2.17644	0.0005	0.023335	chromosome 9 open reading frame 142 [Source:HGNC Symbol;Acc:HGNC:27849]	chr9:139886869-139888428	protein_coding	ENSG00000148362	286257	27849
C9orf72	up	1.5202	9.5796	2.6557	0.0008	0.0309964	chromosome 9 open reading frame 72 [Source:HGNC Symbol;Acc:HGNC:28337]	chr9:27546542-27573864	protein_coding	ENSG00000147894	203228	28337
CA9	down	21.8405	0.399118	-5.77405	0.0001	0.0082015	carbonic anhydrase 9 [Source:HGNC Symbol;Acc:HGNC:1383]	chr9:35673852-35681156	protein_coding	ENSG00000107159	768	1383
CAD	down	59.8818	9.99634	-2.58265	5e-05	0.00478057	carbamoyl-phosphate synthetase 2, aspartate transcarbamylase, and dihydroorotase [Source:HGNC Symbol;Acc:HGNC:1424]	chr2:27440257-27466811	protein_coding	ENSG00000084774	790	1424
CALML5	down	2.28905	0	-inf	5e-05	0.00478057	calmodulin like 5 [Source:HGNC Symbol;Acc:HGNC:18180]	chr10:5540659-5541518	protein_coding	ENSG00000178372	51806	18180
CALR	down	697.078	261.706	-1.41337	0.00165	0.0479327	calreticulin [Source:HGNC Symbol;Acc:HGNC:1455]	chr19:13049420-13055303	protein_coding	ENSG00000179218	811	1455
CAMKK1	down	8.06727	2.03313	-1.98838	0.00145	0.0444002	calcium/calmodulin dependent protein kinase kinase 1 [Source:HGNC Symbol;Acc:HGNC:1469]	chr17:3763608-3796338	protein_coding	ENSG00000004660	84254	1469
CASC4	up	5.16038	19.5765	1.92358	0.00175	0.0496336	cancer susceptibility candidate 4 [Source:HGNC Symbol;Acc:HGNC:24892]	chr15:44580928-44707956	protein_coding	ENSG00000166734	113201	24892
CAV1	down	305.968	65.9506	-2.21392	5e-05	0.00478057	caveolin 1 [Source:HGNC Symbol;Acc:HGNC:1527]	chr7:116164838-116201238	protein_coding	ENSG00000105974	857	1527
CBFA2T3	down	1.74488	0.215108	-3.01999	0.0006	0.0260668	CBFA2/RUNX1 translocation partner 3 [Source:HGNC Symbol;Acc:HGNC:1537]	chr16:88941265-89043612	protein_coding	ENSG00000129993	863	1537
CBLC	down	51.4292	12.6664	-2.02158	0.00115	0.0383727	Cbl proto-oncogene C [Source:HGNC Symbol;Acc:HGNC:15961]	chr19:45281125-45303891	protein_coding	ENSG00000142273	23624	15961
CCDC51	down	45.6079	10.096	-2.1755	0.00025	0.0153029	coiled-coil domain containing 51 [Source:HGNC Symbol;Acc:HGNC:25714]	chr3:48473573-48481529	protein_coding	ENSG00000164051	79714	25714
CCDC71	down	20.7953	3.91909	-2.40766	0.0003	0.0172626	coiled-coil domain containing 71 [Source:HGNC Symbol;Acc:HGNC:25760]	chr3:49199967-49203754	protein_coding	ENSG00000177352	64925	25760
CCDC8	down	28.1688	3.79254	-2.89286	5e-05	0.00478057	coiled-coil domain containing 8 [Source:HGNC Symbol;Acc:HGNC:25367]	chr19:46913628-46916841	protein_coding	ENSG00000169515	83987	25367
CCDC85B	down	105.179	14.1037	-2.89869	5e-05	0.00478057	coiled-coil domain containing 85B [Source:HGNC Symbol;Acc:HGNC:24926]	chr11:65657582-65659106	protein_coding	ENSG00000175602	11007	24926
CCL20	up	1.90955	23.4356	3.61739	0.0003	0.0172626	C-C motif chemokine ligand 20 [Source:HGNC Symbol;Acc:HGNC:10619]	chr2:228678557-228682280	protein_coding	ENSG00000115009	6364	10619
CCM2	down	41.3626	8.00013	-2.37023	5e-05	0.00478057	CCM2 scaffolding protein [Source:HGNC Symbol;Acc:HGNC:21708]	chr7:45039783-45116068	protein_coding	ENSG00000136280	83605	21708
CCNA1	up	2.77125	21.1302	2.9307	5e-05	0.00478057	cyclin A1 [Source:HGNC Symbol;Acc:HGNC:1577]	chr13:37005656-37017019	protein_coding	ENSG00000133101	8900	1577
CCNG2	up	12.8618	71.6104	2.47707	5e-05	0.00478057	cyclin G2 [Source:HGNC Symbol;Acc:HGNC:1593]	chr4:78078303-78100295	protein_coding	ENSG00000138764	901	1593
CCSER2	up	2.89097	14.4155	2.31799	0.0011	0.0373083	coiled-coil serine rich protein 2 [Source:HGNC Symbol;Acc:HGNC:29197]	chr10:86088341-86278277	protein_coding	ENSG00000107771	54462	29197
CD14	down	10.8527	1.48484	-2.86968	0.0002	0.0132766	CD14 molecule [Source:HGNC Symbol;Acc:HGNC:1628]	chr5:140011312-140013286	protein_coding	ENSG00000170458	929	1628
CD274	up	1.40899	6.97927	2.30841	0.00115	0.0383727	CD274 molecule [Source:HGNC Symbol;Acc:HGNC:17635]	chr9:5450502-5470566	protein_coding	ENSG00000120217	29126	17635
CD320	down	77.8149	17.7265	-2.13413	0.00015	0.0108449	CD320 molecule [Source:HGNC Symbol;Acc:HGNC:16692]	chr19:8367010-8373239	protein_coding	ENSG00000167775	51293	16692
CD55	up	8.42031	49.3521	2.55117	0.0006	0.0260668	CD55 molecule (Cromer blood group) [Source:HGNC Symbol;Acc:HGNC:2665]	chr1:207494852-207534311	protein_coding	ENSG00000196352	1604	2665
CDC14A	up	0.485623	2.73936	2.49593	0.0004	0.0204854	cell division cycle 14A [Source:HGNC Symbol;Acc:HGNC:1718]	chr1:100810580-100985833	protein_coding	ENSG00000079335	8556	1718
CDC42EP5	down	31.655	6.67121	-2.24641	0.00115	0.0383727	CDC42 effector protein 5 [Source:HGNC Symbol;Acc:HGNC:17408]	chr19:54976209-54984411	protein_coding	ENSG00000167617	148170	17408
CDCA7	down	32.058	7.42894	-2.10946	0.0005	0.023335	cell division cycle associated 7 [Source:HGNC Symbol;Acc:HGNC:14628]	chr2:174219547-174233725	protein_coding	ENSG00000144354	83879	14628
CDH3	down	171.064	60.178	-1.50723	0.0005	0.023335	cadherin 3 [Source:HGNC Symbol;Acc:HGNC:1762]	chr16:68678738-68734198	protein_coding	ENSG00000062038	1001	1762
CDH8	down	0.989011	0.0527018	-4.23006	0.0014	0.0433548	cadherin 8 [Source:HGNC Symbol;Acc:HGNC:1767]	chr16:61681145-62070739	protein_coding	ENSG00000150394	1006	1767
CDK18	down	13.3558	3.02459	-2.14265	0.0006	0.0260668	cyclin dependent kinase 18 [Source:HGNC Symbol;Acc:HGNC:8751]	chr1:205473722-205501921	protein_coding	ENSG00000117266	5129	8751
CDK4	down	236.82	75.7789	-1.64392	0.00075	0.0296998	cyclin dependent kinase 4 [Source:HGNC Symbol;Acc:HGNC:1773]	chr12:58138663-58146304	protein_coding	ENSG00000135446	1019	1773
CDKN2A	down	449.983	151.319	-1.57228	0.0006	0.0260668	cyclin dependent kinase inhibitor 2A [Source:HGNC Symbol;Acc:HGNC:1787]	chr9:21967751-21995300	protein_coding	ENSG00000147889	1029	1787
CECR5	down	73.2898	21.5986	-1.76267	0.00075	0.0296998	cat eye syndrome chromosome region, candidate 5 [Source:HGNC Symbol;Acc:HGNC:1843]	chr22:17618400-17646177	protein_coding	ENSG00000069998	27440	1843
CHAC1	up	8.43728	61.6035	2.86816	5e-05	0.00478057	ChaC glutathione specific gamma-glutamylcyclotransferase 1 [Source:HGNC Symbol;Acc:HGNC:28680]	chr15:41245159-41248717	protein_coding	ENSG00000128965	79094	28680
CHCHD10	down	217.213	30.0353	-2.85438	0.00035	0.0188459	coiled-coil-helix-coiled-coil-helix domain containing 10 [Source:HGNC Symbol;Acc:HGNC:15559]	chr22:24105240-24110630	protein_coding	ENSG00000250479	400916	15559
CHCHD6	down	32.4325	8.35431	-1.95685	0.0017	0.0488435	coiled-coil-helix-coiled-coil-helix domain containing 6 [Source:HGNC Symbol;Acc:HGNC:28184]	chr3:126423062-126679249	protein_coding	ENSG00000159685	84303	28184
CITED4	down	30.6403	6.57762	-2.21979	0.001	0.0353867	Cbp/p300 interacting transactivator with Glu/Asp rich carboxy-terminal domain 4 [Source:HGNC Symbol;Acc:HGNC:18696]	chr1:41326722-41328038	protein_coding	ENSG00000179862	163732	18696
CKB	down	225.953	67.7355	-1.73804	0.0007	0.0284455	creatine kinase B [Source:HGNC Symbol;Acc:HGNC:1991]	chr14:103985995-103989448	protein_coding	ENSG00000166165	1152	1991
CKMT1A	down	9.66752	1.91883	-2.33292	0.0007	0.0284455	creatine kinase, mitochondrial 1A [Source:HGNC Symbol;Acc:HGNC:31736]	chr15:43985083-43991420	protein_coding	ENSG00000223572	548596	31736
CKMT1B	down	7.44579	1.2314	-2.59612	0.00065	0.0272231	creatine kinase, mitochondrial 1B [Source:HGNC Symbol;Acc:HGNC:1995]	chr15:43885251-43910998	protein_coding	ENSG00000237289	1159	1995
CLCN5	up	0.756465	4.74103	2.64785	0.00145	0.0444002	chloride voltage-gated channel 5 [Source:HGNC Symbol;Acc:HGNC:2023]	chrX:49687224-49863892	protein_coding	ENSG00000171365	1184	2023
CLDN12	up	10.6342	38.8497	1.86919	0.00175	0.0496336	claudin 12 [Source:HGNC Symbol;Acc:HGNC:2034]	chr7:90032699-90045268	protein_coding	ENSG00000157224	9069	2034
CLIC3	down	79.6397	5.50136	-3.85563	5e-05	0.00478057	chloride intracellular channel 3 [Source:HGNC Symbol;Acc:HGNC:2064]	chr9:139889086-139891255	protein_coding	ENSG00000169583	9022	2064
CLU	up	8.85485	37.8043	2.09401	0.00105	0.0364281	clusterin [Source:HGNC Symbol;Acc:HGNC:2095]	chr8:27454433-27472548	protein_coding	ENSG00000120885	102465508	2095
CLUH	down	79.8053	21.0972	-1.91943	5e-05	0.00478057	clustered mitochondria homolog [Source:HGNC Symbol;Acc:HGNC:29094]	chr17:2592679-2615314	protein_coding	ENSG00000132361	23277	29094
CMTM7	down	37.1835	8.48277	-2.13205	0.001	0.0353867	CKLF like MARVEL transmembrane domain containing 7 [Source:HGNC Symbol;Acc:HGNC:19178]	chr3:32433162-32497020	protein_coding	ENSG00000153551	112616	19178
COL4A2	down	65.9767	22.241	-1.56873	0.00065	0.0272231	collagen type IV alpha 2 chain [Source:HGNC Symbol;Acc:HGNC:2203]	chr13:110959613-111165374	protein_coding	ENSG00000134871	1284	2203
COL5A1	down	4.07139	0.972919	-2.06513	0.00175	0.0496336	collagen type V alpha 1 chain [Source:HGNC Symbol;Acc:HGNC:2209]	chr9:137533619-137736689	protein_coding	ENSG00000130635	1289	2209
COMTD1	down	45.9453	4.34226	-3.4034	5e-05	0.00478057	catechol-O-methyltransferase domain containing 1 [Source:HGNC Symbol;Acc:HGNC:26309]	chr10:76993726-76995769	protein_coding	ENSG00000165644	118881	26309
COX5B	down	358.847	123.352	-1.54059	0.0017	0.0488435	cytochrome c oxidase subunit 5B [Source:HGNC Symbol;Acc:HGNC:2269]	chr2:98262502-98264846	protein_coding	ENSG00000135940	1329	2269
CPEB2	up	0.862575	5.11847	2.56899	0.00095	0.0343127	cytoplasmic polyadenylation element binding protein 2 [Source:HGNC Symbol;Acc:HGNC:21745]	chr4:15004297-15071777	protein_coding	ENSG00000137449	132864	21745
CPNE7	down	17.5889	2.91199	-2.59459	5e-05	0.00478057	copine 7 [Source:HGNC Symbol;Acc:HGNC:2320]	chr16:89642175-89663654	protein_coding	ENSG00000178773	27132	2320
CRABP2	down	121.294	38.632	-1.65064	0.0015	0.0452697	cellular retinoic acid binding protein 2 [Source:HGNC Symbol;Acc:HGNC:2339]	chr1:156669397-156675608	protein_coding	ENSG00000143320	1382	2339
CREBRF	up	0.452825	6.61284	3.86824	0.0002	0.0132766	CREB3 regulatory factor [Source:HGNC Symbol;Acc:HGNC:24050]	chr5:172483354-172566287	protein_coding	ENSG00000164463	153222	24050
CSGALNACT2	up	2.35719	13.6307	2.53172	0.00035	0.0188459	chondroitin sulfate N-acetylgalactosaminyltransferase 2 [Source:HGNC Symbol;Acc:HGNC:24292]	chr10:43633933-43680756	protein_coding	ENSG00000169826	55454	24292
CSPG4	down	10.0324	2.34899	-2.09455	0.0003	0.0172626	chondroitin sulfate proteoglycan 4 [Source:HGNC Symbol;Acc:HGNC:2466]	chr15:75966662-76005189	protein_coding	ENSG00000173546	1464	2466
CST3	down	679.762	213.097	-1.67352	0.00075	0.0296998	cystatin C [Source:HGNC Symbol;Acc:HGNC:2475]	chr20:23607342-23619110	protein_coding	ENSG00000101439	1471	2475
CTDSP1	down	50.3933	13.0153	-1.95302	0.0005	0.023335	CTD small phosphatase 1 [Source:HGNC Symbol;Acc:HGNC:21614]	chr2:219263060-219270664	protein_coding	ENSG00000144579	58190	21614
CTDSPL	down	12.6857	3.52528	-1.84739	0.0015	0.0452697	CTD small phosphatase like [Source:HGNC Symbol;Acc:HGNC:16890]	chr3:37903450-38025960	protein_coding	ENSG00000144677	10217	16890
CTGF	up	3.38073	36.1305	3.41781	5e-05	0.00478057	connective tissue growth factor [Source:HGNC Symbol;Acc:HGNC:2500]	chr6:132269315-132272513	protein_coding	ENSG00000118523	1490	2500
CTH	up	3.37654	16.0684	2.25061	0.0015	0.0452697	cystathionine gamma-lyase [Source:HGNC Symbol;Acc:HGNC:2501]	chr1:70876900-70905534	protein_coding	ENSG00000116761	1491	2501
CTSD	down	808.623	282.448	-1.51748	0.00095	0.0343127	cathepsin D [Source:HGNC Symbol;Acc:HGNC:2529]	chr11:1753639-1785222	protein_coding	ENSG00000117984	1509	2529
CTSH	down	58.6165	16.207	-1.85469	0.00165	0.0479327	cathepsin H [Source:HGNC Symbol;Acc:HGNC:2535]	chr15:79213399-79237433	protein_coding	ENSG00000103811	1512	2535
CTXN1	down	24.987	3.60625	-2.79261	0.00015	0.0108449	cortexin 1 [Source:HGNC Symbol;Acc:HGNC:31108]	chr19:7989369-7991051	protein_coding	ENSG00000178531	404217	31108
CUEDC2	down	44.784	11.5786	-1.95152	0.0008	0.0309964	CUE domain containing 2 [Source:HGNC Symbol;Acc:HGNC:28352]	chr10:104183001-104192418	protein_coding	ENSG00000107874	79004	28352
CXCL2	up	5.50283	42.0439	2.93365	0.0001	0.0082015	C-X-C motif chemokine ligand 2 [Source:HGNC Symbol;Acc:HGNC:4603]	chr4:74962751-74965010	protein_coding	ENSG00000081041	2920	4603
CXCL3	up	1.80328	14.3422	2.99157	5e-05	0.00478057	C-X-C motif chemokine ligand 3 [Source:HGNC Symbol;Acc:HGNC:4604]	chr4:74902305-74904406	protein_coding	ENSG00000163734	2921	4604
CXCL8	up	1.95421	37.8719	4.27647	5e-05	0.00478057	C-X-C motif chemokine ligand 8 [Source:HGNC Symbol;Acc:HGNC:6025]	chr4:74606222-74609433	protein_coding	ENSG00000169429	3576	6025
CXXC5	down	14.5815	2.08144	-2.80848	5e-05	0.00478057	CXXC finger protein 5 [Source:HGNC Symbol;Acc:HGNC:26943]	chr5:139027876-139063467	protein_coding	ENSG00000171604	51523	26943
CYBA	down	379.875	98.1745	-1.95211	0.0002	0.0132766	cytochrome b-245 alpha chain [Source:HGNC Symbol;Acc:HGNC:2577]	chr16:88709690-88717560	protein_coding	ENSG00000051523	1535	2577
CYC1	down	465.587	130.132	-1.83907	0.0004	0.0204854	cytochrome c1 [Source:HGNC Symbol;Acc:HGNC:2579]	chr8:145149929-145152428	protein_coding	ENSG00000179091	1537	2579
CYGB	down	62.4912	8.00929	-2.96391	5e-05	0.00478057	cytoglobin [Source:HGNC Symbol;Acc:HGNC:16505]	chr17:74523437-74547257	protein_coding	ENSG00000161544	114757	16505
CYLD	up	5.24107	27.8806	2.41133	0.00025	0.0153029	CYLD lysine 63 deubiquitinase [Source:HGNC Symbol;Acc:HGNC:2584]	chr16:50775960-50835846	protein_coding	ENSG00000083799	1540	2584
CYP1A1	up	1.38136	24.9217	4.17324	5e-05	0.00478057	cytochrome P450 family 1 subfamily A member 1 [Source:HGNC Symbol;Acc:HGNC:2595]	chr15:75011882-75017951	protein_coding	ENSG00000140465	1543	2595
CYP1B1	up	10.7681	62.9493	2.54742	5e-05	0.00478057	cytochrome P450 family 1 subfamily B member 1 [Source:HGNC Symbol;Acc:HGNC:2597]	chr2:38294649-38337044	protein_coding	ENSG00000138061	1545	2597
CYP4F11	up	0	6.14737	inf	5e-05	0.00478057	cytochrome P450 family 4 subfamily F member 11 [Source:HGNC Symbol;Acc:HGNC:13265]	chr19:16023176-16045677	protein_coding	ENSG00000171903	57834	13265
CYP4F3	up	0.0373849	6.06475	7.34185	0.00155	0.0461691	cytochrome P450 family 4 subfamily F member 3 [Source:HGNC Symbol;Acc:HGNC:2646]	chr19:15726031-15773635	protein_coding	ENSG00000186529	4051	2646
D2HGDH	down	12.2609	1.44219	-3.08773	5e-05	0.00478057	D-2-hydroxyglutarate dehydrogenase [Source:HGNC Symbol;Acc:HGNC:28358]	chr2:242673993-242708226	protein_coding	ENSG00000180902	728294	28358
DAPP1	up	9.93958	57.4432	2.53088	0.00085	0.0321412	dual adaptor of phosphotyrosine and 3-phosphoinositides 1 [Source:HGNC Symbol;Acc:HGNC:16500]	chr4:100737989-100791311	protein_coding	ENSG00000070190	27071	16500
DBNDD1	down	28.4108	6.91397	-2.03885	0.0003	0.0172626	dysbindin domain containing 1 [Source:HGNC Symbol;Acc:HGNC:28455]	chr16:90071272-90086536	protein_coding	ENSG00000003249	79007	28455
DBNL	down	98.3427	19.4076	-2.34119	5e-05	0.00478057	drebrin like [Source:HGNC Symbol;Acc:HGNC:2696]	chr7:44084238-44101315	protein_coding	ENSG00000136279	102466985	2696
DCAF4	down	12.6736	3.059	-2.05069	0.001	0.0353867	DDB1 and CUL4 associated factor 4 [Source:HGNC Symbol;Acc:HGNC:20229]	chr14:73393039-73426411	protein_coding	ENSG00000119599	26094	20229
DCTPP1	down	161.604	33.849	-2.25528	0.00045	0.0218871	dCTP pyrophosphatase 1 [Source:HGNC Symbol;Acc:HGNC:28777]	chr16:30418617-30442429	protein_coding	ENSG00000179958	79077	28777
DCXR	down	59.2056	15.5402	-1.92973	0.001	0.0353867	dicarbonyl and L-xylulose reductase [Source:HGNC Symbol;Acc:HGNC:18985]	chr17:79993733-79995608	protein_coding	ENSG00000169738	51181	18985
DDB2	down	58.9118	17.9222	-1.71681	0.00065	0.0272231	damage specific DNA binding protein 2 [Source:HGNC Symbol;Acc:HGNC:2718]	chr11:47236492-47260791	protein_coding	ENSG00000134574	1643	2718
DDIT4	down	1708.54	283.851	-2.58956	5e-05	0.00478057	DNA damage inducible transcript 4 [Source:HGNC Symbol;Acc:HGNC:24944]	chr10:74033677-74035794	protein_coding	ENSG00000168209	54541	24944
DDN	down	4.99976	1.15288	-2.11662	0.0017	0.0488435	dendrin [Source:HGNC Symbol;Acc:HGNC:24458]	chr12:49388931-49393092	protein_coding	ENSG00000181418	23109	24458
DESI2	up	10.1643	33.7932	1.73322	0.0016	0.0470345	desumoylating isopeptidase 2 [Source:HGNC Symbol;Acc:HGNC:24264]	chr1:244816236-244872335	protein_coding	ENSG00000121644	51029	24264
DFFB	down	6.06465	1.17211	-2.37132	0.00015	0.0108449	DNA fragmentation factor subunit beta [Source:HGNC Symbol;Acc:HGNC:2773]	chr1:3773830-3801993	protein_coding	ENSG00000169598	1677	2773
DHODH	down	7.49985	0.962502	-2.962	5e-05	0.00478057	dihydroorotate dehydrogenase (quinone) [Source:HGNC Symbol;Acc:HGNC:2867]	chr16:72042486-72061563	protein_coding	ENSG00000102967	1723	2867
DHRS12	down	2.63168	0.35646	-2.88417	0.00175	0.0496336	dehydrogenase/reductase 12 [Source:HGNC Symbol;Acc:HGNC:25832]	chr13:52342128-52378293	protein_coding	ENSG00000102796	79758	25832
DHRS3	down	47.223	12.4799	-1.91988	0.0011	0.0373083	dehydrogenase/reductase 3 [Source:HGNC Symbol;Acc:HGNC:17693]	chr1:12627938-12677737	protein_coding	ENSG00000162496	9249	17693
DHX37	down	23.9807	6.82354	-1.81328	0.00065	0.0272231	DEAH-box helicase 37 [Source:HGNC Symbol;Acc:HGNC:17210]	chr12:125431370-125473667	protein_coding	ENSG00000150990	57647	17210
DLK2	down	103.638	11.0153	-3.23398	0.00035	0.0188459	delta like non-canonical Notch ligand 2 [Source:HGNC Symbol;Acc:HGNC:21113]	chr6:43395291-43424370	protein_coding	ENSG00000171462	65989	21113
DLL4	up	0.129829	1.80907	3.80057	0.0009	0.0331836	delta like canonical Notch ligand 4 [Source:HGNC Symbol;Acc:HGNC:2910]	chr15:41221590-41231270	protein_coding	ENSG00000128917	54567	2910
DNAJC30	down	8.51598	1.91353	-2.15393	0.00155	0.0461691	DnaJ heat shock protein family (Hsp40) member C30 [Source:HGNC Symbol;Acc:HGNC:16410]	chr7:73095298-73097783	protein_coding	ENSG00000176410	84277	16410
DNPH1	down	80.7879	10.9366	-2.88497	5e-05	0.00478057	2'-deoxynucleoside 5'-phosphate N-hydrolase 1 [Source:HGNC Symbol;Acc:HGNC:21218]	chr6:43193366-43197222	protein_coding	ENSG00000112667	10591	21218
DPH2	down	44.245	11.6077	-1.93043	0.0009	0.0331836	DPH2 homolog [Source:HGNC Symbol;Acc:HGNC:3004]	chr1:44435675-44439041	protein_coding	ENSG00000132768	1802	3004
DPP7	down	112.828	28.6687	-1.97657	0.00025	0.0153029	dipeptidyl peptidase 7 [Source:HGNC Symbol;Acc:HGNC:14892]	chr9:140004993-140009170	protein_coding	ENSG00000176978	29952	14892
DTYMK	down	121.496	34.8265	-1.80266	0.0004	0.0204854	deoxythymidylate kinase [Source:HGNC Symbol;Acc:HGNC:3061]	chr2:242615156-242626406	protein_coding	ENSG00000168393	1841	3061
DUSP5	up	13.2839	50.4377	1.92482	0.0006	0.0260668	dual specificity phosphatase 5 [Source:HGNC Symbol;Acc:HGNC:3071]	chr10:112257595-112271302	protein_coding	ENSG00000138166	1847	3071
DUSP9	down	9.78224	1.42981	-2.77434	5e-05	0.00478057	dual specificity phosphatase 9 [Source:HGNC Symbol;Acc:HGNC:3076]	chrX:152907987-152916781	protein_coding	ENSG00000130829	1852	3076
E2F7	up	6.19022	22.9709	1.89174	0.00055	0.0247675	E2F transcription factor 7 [Source:HGNC Symbol;Acc:HGNC:23820]	chr12:77415026-77459360	protein_coding	ENSG00000165891	144455	23820
EBPL	down	81.2163	23.1404	-1.81135	0.00125	0.0403184	emopamil binding protein like [Source:HGNC Symbol;Acc:HGNC:18061]	chr13:50234858-50265611	protein_coding	ENSG00000123179	84650	18061
EDF1	down	528.495	164.654	-1.68245	0.0005	0.023335	endothelial differentiation related factor 1 [Source:HGNC Symbol;Acc:HGNC:3164]	chr9:139756570-139760738	protein_coding	ENSG00000107223	8721	3164
EEF2K	down	7.29692	2.08834	-1.80493	0.0016	0.0470345	eukaryotic elongation factor 2 kinase [Source:HGNC Symbol;Acc:HGNC:24615]	chr16:22217602-22300053	protein_coding	ENSG00000103319	101930123	24615
EFCAB13	up	0.143702	1.06595	2.89099	0.00035	0.0188459	EF-hand calcium binding domain 13 [Source:HGNC Symbol;Acc:HGNC:26864]	chr17:45401346-45518678	protein_coding	ENSG00000178852	124989	26864
EFHD2	down	116.256	34.0885	-1.76995	0.00045	0.0218871	EF-hand domain family member D2 [Source:HGNC Symbol;Acc:HGNC:28670]	chr1:15736390-15756839	protein_coding	ENSG00000142634	79180	28670
EFNB1	down	69.3658	18.5206	-1.90509	0.0004	0.0204854	ephrin B1 [Source:HGNC Symbol;Acc:HGNC:3226]	chrX:68048839-68061990	protein_coding	ENSG00000090776	1947	3226
EFTUD2	down	101.559	33.9832	-1.57943	0.0011	0.0373083	elongation factor Tu GTP binding domain containing 2 [Source:HGNC Symbol;Acc:HGNC:30858]	chr17:42923720-42977030	protein_coding	ENSG00000108883	9343	30858
EGR1	up	9.4297	93.9775	3.31703	5e-05	0.00478057	early growth response 1 [Source:HGNC Symbol;Acc:HGNC:3238]	chr5:137801178-137805004	protein_coding	ENSG00000120738	1958	3238
EHD2	down	126.925	37.5372	-1.75758	0.00015	0.0108449	EH domain containing 2 [Source:HGNC Symbol;Acc:HGNC:3243]	chr19:48216599-48246391	protein_coding	ENSG00000024422	30846	3243
EHMT2	down	24.2598	6.11627	-1.98784	0.0006	0.0260668	euchromatic histone lysine methyltransferase 2 [Source:HGNC Symbol;Acc:HGNC:14129]	chr6:31847535-31865461	protein_coding	ENSG00000204371	10919	14129
ELFN2	down	8.5068	0.770318	-3.46509	5e-05	0.00478057	extracellular leucine rich repeat and fibronectin type III domain containing 2 [Source:HGNC Symbol;Acc:HGNC:29396]	chr22:37763999-37823505	protein_coding	ENSG00000166897	114794	29396
ELMO3	down	50.7561	8.4867	-2.58031	5e-05	0.00478057	engulfment and cell motility 3 [Source:HGNC Symbol;Acc:HGNC:17289]	chr16:67233013-67237932	protein_coding	ENSG00000102890	79767	17289
ELOVL4	up	5.05748	22.2308	2.13607	0.00055	0.0247675	ELOVL fatty acid elongase 4 [Source:HGNC Symbol;Acc:HGNC:14415]	chr6:80624528-80657297	protein_coding	ENSG00000118402	6785	14415
ENO1	down	3283.59	1109.49	-1.56537	0.00035	0.0188459	enolase 1 [Source:HGNC Symbol;Acc:HGNC:3350]	chr1:8921060-8938749	protein_coding	ENSG00000074800	2023	3350
ENPP4	up	0.370793	3.947	3.41207	0.00025	0.0153029	ectonucleotide pyrophosphatase/phosphodiesterase 4 (putative) [Source:HGNC Symbol;Acc:HGNC:3359]	chr6:46097729-46114436	protein_coding	ENSG00000001561	22875	3359
EPGN	up	5.29	37.9606	2.84316	5e-05	0.00478057	epithelial mitogen [Source:HGNC Symbol;Acc:HGNC:17470]	chr4:75174189-75181024	protein_coding	ENSG00000182585	255324	17470
EPHB2	down	40.1566	7.08697	-2.5024	0.00025	0.0153029	EPH receptor B2 [Source:HGNC Symbol;Acc:HGNC:3393]	chr1:23037331-23247993	protein_coding	ENSG00000133216	2048	3393
EPHX2	down	4.74268	0.757906	-2.64561	0.0006	0.0260668	epoxide hydrolase 2 [Source:HGNC Symbol;Acc:HGNC:3402]	chr8:27348295-27403081	protein_coding	ENSG00000120915	2053	3402
EPN3	down	60.8979	11.9471	-2.34974	5e-05	0.00478057	epsin 3 [Source:HGNC Symbol;Acc:HGNC:18235]	chr17:48609903-48621111	protein_coding	ENSG00000049283	55040	18235
EPPK1	down	33.6308	7.15567	-2.23263	5e-05	0.00478057	epiplakin 1 [Source:HGNC Symbol;Acc:HGNC:15577]	chr8:144939496-144952632	protein_coding	ENSG00000261150	83481	15577
EPS8L2	down	100.629	25.0417	-2.00664	0.0002	0.0132766	EPS8 like 2 [Source:HGNC Symbol;Acc:HGNC:21296]	chr11:706112-727727	protein_coding	ENSG00000177106	64787	21296
EREG	up	4.52271	19.2898	2.09258	0.00035	0.0188459	epiregulin [Source:HGNC Symbol;Acc:HGNC:3443]	chr4:75230859-75254468	protein_coding	ENSG00000124882	2069	3443
ERGIC1	down	89.5133	20.9127	-2.09773	5e-05	0.00478057	endoplasmic reticulum-golgi intermediate compartment 1 [Source:HGNC Symbol;Acc:HGNC:29205]	chr5:172261277-172379688	protein_coding	ENSG00000113719	57222	29205
ERO1B	up	0.252284	3.09892	3.61864	0.00015	0.0108449	endoplasmic reticulum oxidoreductase 1 beta [Source:HGNC Symbol;Acc:HGNC:14355]	chr1:236378854-236445285	protein_coding	ENSG00000086619	56605	14355
ERVMER34-1	down	22.2664	5.81932	-1.93595	0.00125	0.0403184	endogenous retrovirus group MER34 member 1 [Source:HGNC Symbol;Acc:HGNC:42970]	chr4:53608718-53617807	protein_coding	ENSG00000226887	100288413	42970
ETV5	up	6.22316	20.588	1.72608	0.00095	0.0343127	ETS variant 5 [Source:HGNC Symbol;Acc:HGNC:3494]	chr3:185764096-185826901	protein_coding	ENSG00000244405	2119	3494
EVA1C	down	8.35151	1.07596	-2.95641	5e-05	0.00478057	eva-1 homolog C [Source:HGNC Symbol;Acc:HGNC:13239]	chr21:33784688-33887707	protein_coding	ENSG00000166979	59271	13239
EXOC4	down	21.0081	6.6283	-1.66424	0.0011	0.0373083	exocyst complex component 4 [Source:HGNC Symbol;Acc:HGNC:30389]	chr7:132937828-133750512	protein_coding	ENSG00000131558	60412	30389
EXOSC2	down	91.0549	23.5466	-1.95122	0.00045	0.0218871	exosome component 2 [Source:HGNC Symbol;Acc:HGNC:17097]	chr9:133569107-133580281	protein_coding	ENSG00000130713	23404	17097
EXOSC4	down	117.639	25.1188	-2.22753	0.0001	0.0082015	exosome component 4 [Source:HGNC Symbol;Acc:HGNC:18189]	chr8:145133528-145135550	protein_coding	ENSG00000178896	102465510	18189
EXOSC7	down	43.7638	11.1384	-1.97419	0.0007	0.0284455	exosome component 7 [Source:HGNC Symbol;Acc:HGNC:28112]	chr3:45017721-45052962	protein_coding	ENSG00000075914	23016	28112
F3	down	151.167	33.0918	-2.19159	5e-05	0.00478057	coagulation factor III, tissue factor [Source:HGNC Symbol;Acc:HGNC:3541]	chr1:94994780-95007356	protein_coding	ENSG00000117525	2152	3541
FAAP100	down	30.087	5.10284	-2.55977	5e-05	0.00478057	Fanconi anemia core complex associated protein 100 [Source:HGNC Symbol;Acc:HGNC:26171]	chr17:79506910-79519403	protein_coding	ENSG00000185504	80233	26171
FAM107B	up	9.12081	53.131	2.54232	5e-05	0.00478057	family with sequence similarity 107 member B [Source:HGNC Symbol;Acc:HGNC:23726]	chr10:14560555-14816896	protein_coding	ENSG00000065809	83641	23726
FAM109B	down	25.6257	5.99799	-2.09504	0.00025	0.0153029	family with sequence similarity 109 member B [Source:HGNC Symbol;Acc:HGNC:27161]	chr22:42470254-42475445	protein_coding	ENSG00000177096	150368	27161
FAM129A	up	7.49741	31.5392	2.07268	0.0002	0.0132766	family with sequence similarity 129 member A [Source:HGNC Symbol;Acc:HGNC:16784]	chr1:184760163-184943682	protein_coding	ENSG00000135842	116496	16784
FAM134B	up	1.08361	9.00056	3.05416	0.0002	0.0132766	family with sequence similarity 134 member B [Source:HGNC Symbol;Acc:HGNC:25964]	chr5:16473161-16617167	protein_coding	ENSG00000154153	54463	25964
FAM171B	up	0.356784	2.29613	2.68608	0.00135	0.042275	family with sequence similarity 171 member B [Source:HGNC Symbol;Acc:HGNC:29412]	chr2:187558697-187630692	protein_coding	ENSG00000144369	165215	29412
FAM173A	down	39.3936	5.70324	-2.78811	5e-05	0.00478057	family with sequence similarity 173 member A [Source:HGNC Symbol;Acc:HGNC:14152]	chr16:770974-776473	protein_coding	ENSG00000103254	65990	14152
FAM181B	down	3.10013	0.316031	-3.29419	0.0003	0.0172626	family with sequence similarity 181 member B [Source:HGNC Symbol;Acc:HGNC:28512]	chr11:82440982-82444906	protein_coding	ENSG00000182103	220382	28512
FAM198B	down	2.27174	0.317711	-2.83801	5e-05	0.00478057	family with sequence similarity 198 member B [Source:HGNC Symbol;Acc:HGNC:25312]	chr4:159045625-159094202	protein_coding	ENSG00000164125	51313	25312
FAM20C	down	39.7181	7.82558	-2.34353	5e-05	0.00478057	family with sequence similarity 20 member C [Source:HGNC Symbol;Acc:HGNC:22140]	chr7:192968-300711	protein_coding	ENSG00000177706	56975	22140
FAM212A	down	6.75677	0.589483	-3.51881	0.0006	0.0260668	family with sequence similarity 212 member A [Source:HGNC Symbol;Acc:HGNC:32480]	chr3:49840686-49842463	protein_coding	ENSG00000185614	389119	32480
FAM213B	down	27.7744	5.44893	-2.34971	0.0001	0.0082015	family with sequence similarity 213 member B [Source:HGNC Symbol;Acc:HGNC:28390]	chr1:2518188-2564429	protein_coding	ENSG00000157870	127281	28390
FAM53B	down	18.8762	5.36852	-1.81397	0.00085	0.0321412	family with sequence similarity 53 member B [Source:HGNC Symbol;Acc:HGNC:28968]	chr10:126307860-126432838	protein_coding	ENSG00000189319	9679	28968
FAM69B	down	19.6327	1.86462	-3.3963	5e-05	0.00478057	family with sequence similarity 69 member B [Source:HGNC Symbol;Acc:HGNC:28290]	chr9:139607021-139618502	protein_coding	ENSG00000165716	138311	28290
FAM86C1	down	4.44124	0.892322	-2.31533	0.001	0.0353867	family with sequence similarity 86 member C1 [Source:HGNC Symbol;Acc:HGNC:25561]	chr11:71498555-71512282	protein_coding	ENSG00000158483	55199	25561
FARSA	down	142.137	36.4441	-1.96353	0.0001	0.0082015	phenylalanyl-tRNA synthetase alpha subunit [Source:HGNC Symbol;Acc:HGNC:3592]	chr19:13033292-13044851	protein_coding	ENSG00000179115	2193	3592
FASN	down	255.757	41.3187	-2.6299	5e-05	0.00478057	fatty acid synthase [Source:HGNC Symbol;Acc:HGNC:3594]	chr17:80036213-80056208	protein_coding	ENSG00000169710	2194	3594
FAT2	down	35.417	6.74586	-2.39237	5e-05	0.00478057	FAT atypical cadherin 2 [Source:HGNC Symbol;Acc:HGNC:3596]	chr5:150883654-150948505	protein_coding	ENSG00000086570	2196	3596
FBLN1	down	84.6566	22.3574	-1.92087	0.00075	0.0296998	fibulin 1 [Source:HGNC Symbol;Acc:HGNC:3600]	chr22:45898762-45997015	protein_coding	ENSG00000077942	2192	3600
FBLN2	down	46.7305	8.10199	-2.52802	5e-05	0.00478057	fibulin 2 [Source:HGNC Symbol;Acc:HGNC:3601]	chr3:13590630-13679922	protein_coding	ENSG00000163520	2199	3601
FBN1	up	0.524427	2.28486	2.12329	0.0007	0.0284455	fibrillin 1 [Source:HGNC Symbol;Acc:HGNC:3603]	chr15:48700502-48938046	protein_coding	ENSG00000166147	2200	3603
FBXW9	down	22.3184	5.22134	-2.09574	0.0007	0.0284455	F-box and WD repeat domain containing 9 [Source:HGNC Symbol;Acc:HGNC:28136]	chr19:12799730-12807457	protein_coding	ENSG00000132004	84261	28136
FCHO1	down	12.119	2.74524	-2.14227	0.00015	0.0108449	FCH domain only 1 [Source:HGNC Symbol;Acc:HGNC:29002]	chr19:17858526-17899377	protein_coding	ENSG00000130475	23149	29002
FCRLA	up	0.103659	1.12382	3.43849	0.00015	0.0108449	Fc receptor like A [Source:HGNC Symbol;Acc:HGNC:18504]	chr1:161676761-161684141	protein_coding	ENSG00000132185	84824	18504
FDXR	down	37.7169	7.92013	-2.25162	5e-05	0.00478057	ferredoxin reductase [Source:HGNC Symbol;Acc:HGNC:3642]	chr17:72858618-72869156	protein_coding	ENSG00000161513	2232	3642
FGF21	up	0	0.68883	inf	5e-05	0.00478057	fibroblast growth factor 21 [Source:HGNC Symbol;Acc:HGNC:3678]	chr19:49258815-49261587	protein_coding	ENSG00000105550	26291	3678
FGFBP1	down	146.8	24.9242	-2.55823	5e-05	0.00478057	fibroblast growth factor binding protein 1 [Source:HGNC Symbol;Acc:HGNC:19695]	chr4:15937191-15940363	protein_coding	ENSG00000137440	9982	19695
FGFR3	down	19.2164	4.60215	-2.06196	0.00045	0.0218871	fibroblast growth factor receptor 3 [Source:HGNC Symbol;Acc:HGNC:3690]	chr4:1795033-1810599	protein_coding	ENSG00000068078	2261	3690
FIBP	down	81.643	22.7409	-1.84404	0.00115	0.0383727	FGF1 intracellular binding protein [Source:HGNC Symbol;Acc:HGNC:3705]	chr11:65651391-65656010	protein_coding	ENSG00000172500	9158	3705
FJX1	down	38.7263	5.33296	-2.8603	5e-05	0.00478057	four jointed box 1 [Source:HGNC Symbol;Acc:HGNC:17166]	chr11:35639966-35642416	protein_coding	ENSG00000179431	24147	17166
FKBP10	down	73.2087	24.1664	-1.59901	0.0009	0.0331836	FK506 binding protein 10 [Source:HGNC Symbol;Acc:HGNC:18169]	chr17:39969182-39979469	protein_coding	ENSG00000141756	60681	18169
FKBP8	down	223.959	70.3935	-1.66972	0.0015	0.0452697	FK506 binding protein 8 [Source:HGNC Symbol;Acc:HGNC:3724]	chr19:18642560-18654470	protein_coding	ENSG00000105701	23770	3724
FLNB	down	155.697	49.9661	-1.63972	0.00085	0.0321412	filamin B [Source:HGNC Symbol;Acc:HGNC:3755]	chr3:57994126-58157978	protein_coding	ENSG00000136068	2317	3755
FNBP1	up	6.74448	24.5656	1.86486	0.00065	0.0272231	formin binding protein 1 [Source:HGNC Symbol;Acc:HGNC:17069]	chr9:132649465-132805473	protein_coding	ENSG00000187239	23048	17069
FNDC10	down	19.6476	4.15297	-2.24214	0.0008	0.0309964	fibronectin type III domain containing 10 [Source:HGNC Symbol;Acc:HGNC:42951]	chr1:1533391-1535476	protein_coding	ENSG00000228594	643988	42951
FOS	up	7.80343	107.7	3.78676	5e-05	0.00478057	Fos proto-oncogene, AP-1 transcription factor subunit [Source:HGNC Symbol;Acc:HGNC:3796]	chr14:75745476-75748933	protein_coding	ENSG00000170345	2353	3796
FOSB	up	0.889588	23.679	4.73433	0.0017	0.0488435	FosB proto-oncogene, AP-1 transcription factor subunit [Source:HGNC Symbol;Acc:HGNC:3797]	chr19:45882891-45982086	protein_coding	ENSG00000125740	2354	3797
FOXA1	up	0.453392	4.1958	3.21011	5e-05	0.00478057	forkhead box A1 [Source:HGNC Symbol;Acc:HGNC:5021]	chr14:38059188-38064239	protein_coding	ENSG00000129514	3169	5021
FPGS	down	78.0678	23.2823	-1.74549	0.0011	0.0373083	folylpolyglutamate synthase [Source:HGNC Symbol;Acc:HGNC:3824]	chr9:130565136-130576360	protein_coding	ENSG00000136877	2356	3824
FSCN1	down	462.628	163.55	-1.50012	0.0009	0.0331836	fascin actin-bundling protein 1 [Source:HGNC Symbol;Acc:HGNC:11148]	chr7:5632453-5646286	protein_coding	ENSG00000075618	6624	11148
FUCA1	up	4.10382	22.6477	2.46432	0.0004	0.0204854	fucosidase, alpha-L- 1, tissue [Source:HGNC Symbol;Acc:HGNC:4006]	chr1:24171566-24194784	protein_coding	ENSG00000179163	2517	4006
FUOM	down	28.2206	5.19014	-2.4429	0.00125	0.0403184	fucose mutarotase [Source:HGNC Symbol;Acc:HGNC:24733]	chr10:135168657-135171539	protein_coding	ENSG00000148803	282969	24733
FXYD3	down	524.807	107.632	-2.28567	0.00025	0.0153029	FXYD domain containing ion transport regulator 3 [Source:HGNC Symbol;Acc:HGNC:4027]	chr19:35606782-35615228	protein_coding	ENSG00000089356	102466205	4027
GABARAPL1	up	46.0996	139.148	1.59379	0.00035	0.0188459	GABA type A receptor associated protein like 1 [Source:HGNC Symbol;Acc:HGNC:4068]	chr12:10365403-10375729	protein_coding	ENSG00000139112	23710	4068
GAD1	up	0.219901	2.83141	3.68659	0.0016	0.0470345	glutamate decarboxylase 1 [Source:HGNC Symbol;Acc:HGNC:4092]	chr2:171673071-171717661	protein_coding	ENSG00000128683	2571	4092
GADD45A	up	21.4073	119.264	2.47798	5e-05	0.00478057	growth arrest and DNA damage inducible alpha [Source:HGNC Symbol;Acc:HGNC:4095]	chr1:68150743-68154021	protein_coding	ENSG00000116717	1647	4095
GAMT	down	25.9638	2.41588	-3.42588	0.0001	0.0082015	guanidinoacetate N-methyltransferase [Source:HGNC Symbol;Acc:HGNC:4136]	chr19:1397082-1401569	protein_coding	ENSG00000130005	2593	4136
GAS2L3	up	1.20247	11.8569	3.30166	0.0001	0.0082015	growth arrest specific 2 like 3 [Source:HGNC Symbol;Acc:HGNC:27475]	chr12:100967460-101018697	protein_coding	ENSG00000139354	283431	27475
GAS6	down	78.4375	18.0829	-2.11692	5e-05	0.00478057	growth arrest specific 6 [Source:HGNC Symbol;Acc:HGNC:4168]	chr13:114523530-114567040	protein_coding	ENSG00000183087	2621	4168
GATSL3	down	7.21034	1.12103	-2.68525	0.00085	0.0321412	GATS protein like 3 [Source:HGNC Symbol;Acc:HGNC:34423]	chr22:30681105-30685616	protein_coding	ENSG00000239282	652968	34423
GBGT1	down	10.3703	2.22589	-2.22	0.00065	0.0272231	globoside alpha-1,3-N-acetylgalactosaminyltransferase 1 [Source:HGNC Symbol;Acc:HGNC:20460]	chr9:136028334-136039332	protein_coding	ENSG00000148288	26301	20460
GCH1	up	4.07034	17.1401	2.07416	0.0007	0.0284455	GTP cyclohydrolase 1 [Source:HGNC Symbol;Acc:HGNC:4193]	chr14:55308725-55369570	protein_coding	ENSG00000131979	2643	4193
GCK	down	4.69306	0.307167	-3.93343	5e-05	0.00478057	glucokinase [Source:HGNC Symbol;Acc:HGNC:4195]	chr7:44183869-44229022	protein_coding	ENSG00000106633	2645	4195
GCLC	up	9.51513	33.8278	1.82991	0.0008	0.0309964	glutamate-cysteine ligase catalytic subunit [Source:HGNC Symbol;Acc:HGNC:4311]	chr6:53362138-53409927	protein_coding	ENSG00000001084	2729	4311
GCLM	up	14.9449	51.7767	1.79265	0.00155	0.0461691	glutamate-cysteine ligase modifier subunit [Source:HGNC Symbol;Acc:HGNC:4312]	chr1:94350760-94375012	protein_coding	ENSG00000023909	2730	4312
GCN1	down	59.2431	20.3182	-1.54387	0.00135	0.042275	GCN1, eIF2 alpha kinase activator homolog [Source:HGNC Symbol;Acc:HGNC:4199]	chr12:120565006-120632513	protein_coding	ENSG00000089154	10985	4199
GCNT2	up	0.801344	5.3474	2.73834	0.0006	0.0260668	glucosaminyl (N-acetyl) transferase 2, I-branching enzyme (I blood group) [Source:HGNC Symbol;Acc:HGNC:4204]	chr6:10492455-10629601	protein_coding	ENSG00000111846	2651	4204
GCNT3	up	0.40114	6.26844	3.96593	5e-05	0.00478057	glucosaminyl (N-acetyl) transferase 3, mucin type [Source:HGNC Symbol;Acc:HGNC:4205]	chr15:59903982-59914922	protein_coding	ENSG00000140297	9245	4205
GDF15	up	9.2051	67.2677	2.86941	0.0001	0.0082015	growth differentiation factor 15 [Source:HGNC Symbol;Acc:HGNC:30142]	chr19:18496967-18499986	protein_coding	ENSG00000130513	9518	30142
GEM	up	0.866749	8.21604	3.24476	5e-05	0.00478057	GTP binding protein overexpressed in skeletal muscle [Source:HGNC Symbol;Acc:HGNC:4234]	chr8:95261480-95274578	protein_coding	ENSG00000164949	2669	4234
GEMIN4	down	60.3122	13.3144	-2.17946	5e-05	0.00478057	gem nuclear organelle associated protein 4 [Source:HGNC Symbol;Acc:HGNC:15717]	chr17:647653-655501	protein_coding	ENSG00000179409	50628	15717
GEMIN5	down	15.5457	4.34872	-1.83785	0.00105	0.0364281	gem nuclear organelle associated protein 5 [Source:HGNC Symbol;Acc:HGNC:20043]	chr5:154266975-154317769	protein_coding	ENSG00000082516	25929	20043
GFPT1	up	7.8008	35.7974	2.19816	5e-05	0.00478057	glutamine--fructose-6-phosphate transaminase 1 [Source:HGNC Symbol;Acc:HGNC:4241]	chr2:69546900-69614386	protein_coding	ENSG00000198380	2673	4241
GJB6	down	2.78072	0.536868	-2.37282	0.00085	0.0321412	gap junction protein beta 6 [Source:HGNC Symbol;Acc:HGNC:4288]	chr13:20796109-20806534	protein_coding	ENSG00000121742	10804	4288
GK	up	0.787508	6.39191	3.02088	0.00015	0.0108449	glycerol kinase [Source:HGNC Symbol;Acc:HGNC:4289]	chrX:30671475-30749573	protein_coding	ENSG00000198814	2710	4289
GLDC	down	7.53387	1.20695	-2.64202	0.00015	0.0108449	glycine decarboxylase [Source:HGNC Symbol;Acc:HGNC:4313]	chr9:6532463-6645650	protein_coding	ENSG00000178445	2731	4313
GLUL	down	182.966	54.1325	-1.75701	0.0005	0.023335	glutamate-ammonia ligase [Source:HGNC Symbol;Acc:HGNC:4341]	chr1:182350838-182361341	protein_coding	ENSG00000135821	2752	4341
GNG11	up	0.48049	2.42367	2.33462	0.00175	0.0496336	G protein subunit gamma 11 [Source:HGNC Symbol;Acc:HGNC:4403]	chr7:93551010-93557922	protein_coding	ENSG00000127920	2791	4403
GPAA1	down	139.587	45.6551	-1.61231	0.00135	0.042275	glycosylphosphatidylinositol anchor attachment 1 [Source:HGNC Symbol;Acc:HGNC:4446]	chr8:145137512-145141119	protein_coding	ENSG00000197858	8733	4446
GPAT3	up	2.36179	20.8303	3.14074	5e-05	0.00478057	glycerol-3-phosphate acyltransferase 3 [Source:HGNC Symbol;Acc:HGNC:28157]	chr4:84457066-84527028	protein_coding	ENSG00000138678	84803	28157
GPC1	down	103.962	33.0703	-1.65245	0.00035	0.0188459	glypican 1 [Source:HGNC Symbol;Acc:HGNC:4449]	chr2:241375087-241407495	protein_coding	ENSG00000063660	2817	4449
GPI	down	294.051	99.0706	-1.56954	0.00145	0.0444002	glucose-6-phosphate isomerase [Source:HGNC Symbol;Acc:HGNC:4458]	chr19:34855644-34917073	protein_coding	ENSG00000105220	2821	4458
GPNMB	up	0.967619	6.17969	2.67502	0.00035	0.0188459	glycoprotein nmb [Source:HGNC Symbol;Acc:HGNC:4462]	chr7:23286181-23314727	protein_coding	ENSG00000136235	10457	4462
GPX1	down	693.234	172.694	-2.00513	5e-05	0.00478057	glutathione peroxidase 1 [Source:HGNC Symbol;Acc:HGNC:4553]	chr3:49394608-49396033	protein_coding	ENSG00000233276	2876	4553
GPX4	down	290.774	95.6221	-1.60448	0.00145	0.0444002	glutathione peroxidase 4 [Source:HGNC Symbol;Acc:HGNC:4556]	chr19:1103924-1106789	protein_coding	ENSG00000167468	2879	4556
GRAMD2	down	31.8748	4.01896	-2.98752	5e-05	0.00478057	GRAM domain containing 2 [Source:HGNC Symbol;Acc:HGNC:27287]	chr15:72452147-72490126	protein_coding	ENSG00000175318	196996	27287
GRHPR	down	85.2089	21.8181	-1.96548	0.00105	0.0364281	glyoxylate and hydroxypyruvate reductase [Source:HGNC Symbol;Acc:HGNC:4570]	chr9:37422662-37436987	protein_coding	ENSG00000137106	9380	4570
GRM2	up	0	0.690917	inf	5e-05	0.00478057	glutamate metabotropic receptor 2 [Source:HGNC Symbol;Acc:HGNC:4594]	chr3:51741085-51752426	protein_coding	ENSG00000164082	2912	4594
GSDMD	down	51.4084	11.5842	-2.14984	0.00045	0.0218871	gasdermin D [Source:HGNC Symbol;Acc:HGNC:25697]	chr8:144635376-144645232	protein_coding	ENSG00000104518	79792	25697
GULP1	up	2.27127	19.071	3.06981	0.0012	0.0394754	GULP, engulfment adaptor PTB domain containing 1 [Source:HGNC Symbol;Acc:HGNC:18649]	chr2:189156395-189460658	protein_coding	ENSG00000144366	51454	18649
H2AFJ	down	129.201	27.6484	-2.22435	5e-05	0.00478057	H2A histone family member J [Source:HGNC Symbol;Acc:HGNC:14456]	chr12:14927316-14927960	protein_coding	ENSG00000246705	55766	14456
H2AFX	down	363.346	123.296	-1.55922	0.0009	0.0331836	H2A histone family member X [Source:HGNC Symbol;Acc:HGNC:4739]	chr11:118964563-118966177	protein_coding	ENSG00000188486	3014	4739
HAGHL	down	19.2849	1.45938	-3.72404	5e-05	0.00478057	hydroxyacylglutathione hydrolase-like [Source:HGNC Symbol;Acc:HGNC:14177]	chr16:776935-779733	protein_coding	ENSG00000103253	84264	14177
HBEGF	up	3.37659	42.6425	3.65865	5e-05	0.00478057	heparin binding EGF like growth factor [Source:HGNC Symbol;Acc:HGNC:3059]	chr5:139712427-139726216	protein_coding	ENSG00000113070	1839	3059
HBQ1	down	30.5512	1.63011	-4.22819	0.00025	0.0153029	hemoglobin subunit theta 1 [Source:HGNC Symbol;Acc:HGNC:4833]	chr16:230451-231180	protein_coding	ENSG00000086506	3049	4833
HECA	up	3.11505	12.6135	2.01765	0.0003	0.0172626	hdc homolog, cell cycle regulator [Source:HGNC Symbol;Acc:HGNC:21041]	chr6:139456248-139501939	protein_coding	ENSG00000112406	51696	21041
HES2	down	44.6787	5.90682	-2.91913	0.00015	0.0108449	hes family bHLH transcription factor 2 [Source:HGNC Symbol;Acc:HGNC:16005]	chr1:6472477-6484730	protein_coding	ENSG00000069812	54626	16005
HES6	down	22.2364	4.51734	-2.29937	0.0012	0.0394754	hes family bHLH transcription factor 6 [Source:HGNC Symbol;Acc:HGNC:18254]	chr2:239146907-239148765	protein_coding	ENSG00000144485	55502	18254
HILPDA	down	40.3651	8.79442	-2.19845	0.00085	0.0321412	hypoxia inducible lipid droplet associated [Source:HGNC Symbol;Acc:HGNC:28859]	chr7:128095902-128098470	protein_coding	ENSG00000135245	29923	28859
HIST1H1C	down	209.534	51.2672	-2.03108	0.0004	0.0204854	histone cluster 1, H1c [Source:HGNC Symbol;Acc:HGNC:4716]	chr6:26056014-26056656	protein_coding	ENSG00000187837	3006	4716
HIST3H2A	down	33.8086	7.38508	-2.1947	0.00115	0.0383727	histone cluster 3, H2a [Source:HGNC Symbol;Acc:HGNC:20507]	chr1:228644679-228645574	protein_coding	ENSG00000181218	92815	20507
HKDC1	up	0.190081	12.8112	6.07464	5e-05	0.00478057	hexokinase domain containing 1 [Source:HGNC Symbol;Acc:HGNC:23302]	chr10:70980058-71027315	protein_coding	ENSG00000156510	80201	23302
HMBS	down	46.8023	13.0989	-1.83714	0.00075	0.0296998	hydroxymethylbilane synthase [Source:HGNC Symbol;Acc:HGNC:4982]	chr11:118955592-118964259	protein_coding	ENSG00000256269	3145	4982
HMGB2	up	79.2121	262.927	1.73087	0.00015	0.0108449	high mobility group box 2 [Source:HGNC Symbol;Acc:HGNC:5000]	chr4:174252845-174256276	protein_coding	ENSG00000164104	3148	5000
HMOX1	up	6.87029	28.2863	2.04166	0.00105	0.0364281	heme oxygenase 1 [Source:HGNC Symbol;Acc:HGNC:5013]	chr22:35776827-35790207	protein_coding	ENSG00000100292	3162	5013
HPDL	down	35.5539	0.850498	-5.38556	5e-05	0.00478057	4-hydroxyphenylpyruvate dioxygenase like [Source:HGNC Symbol;Acc:HGNC:28242]	chr1:45792576-45794205	protein_coding	ENSG00000186603	84842	28242
HPS6	down	32.1768	8.31367	-1.95246	0.00065	0.0272231	HPS6, biogenesis of lysosomal organelles complex 2 subunit 3 [Source:HGNC Symbol;Acc:HGNC:18817]	chr10:103825146-103827795	protein_coding	ENSG00000166189	79803	18817
HR	down	10.4951	1.71488	-2.61354	0.0001	0.0082015	hair growth associated [Source:HGNC Symbol;Acc:HGNC:5172]	chr8:21971927-21989381	protein_coding	ENSG00000168453	55806	5172
HSD17B1	down	10.8215	1.78927	-2.59647	0.0009	0.0331836	hydroxysteroid 17-beta dehydrogenase 1 [Source:HGNC Symbol;Acc:HGNC:5210]	chr17:40701231-40707231	protein_coding	ENSG00000108786	3292	5210
HSD17B3	down	25.6542	2.99453	-3.09879	0.00015	0.0108449	hydroxysteroid 17-beta dehydrogenase 3 [Source:HGNC Symbol;Acc:HGNC:5212]	chr9:98997587-99064434	protein_coding	ENSG00000130948	3293	5212
HSD17B8	down	13.6897	2.67423	-2.35589	0.0009	0.0331836	hydroxysteroid 17-beta dehydrogenase 8 [Source:HGNC Symbol;Acc:HGNC:3554]	chr6:33172418-33174608	protein_coding	ENSG00000204228	7923	3554
HSPA13	up	2.54146	20.9527	3.04341	0.0001	0.0082015	heat shock protein family A (Hsp70) member 13 [Source:HGNC Symbol;Acc:HGNC:11375]	chr21:15743435-15755508	protein_coding	ENSG00000155304	6782	11375
HSPA8	down	1094.89	303.824	-1.84947	5e-05	0.00478057	heat shock protein family A (Hsp70) member 8 [Source:HGNC Symbol;Acc:HGNC:5241]	chr11:122928196-122933043	protein_coding	ENSG00000109971	3312	5241
HSPB1	down	1341.49	313.974	-2.09512	0.0001	0.0082015	heat shock protein family B (small) member 1 [Source:HGNC Symbol;Acc:HGNC:5246]	chr7:75931860-75933612	protein_coding	ENSG00000106211	3315	5246
HSPG2	down	37.6701	5.19938	-2.85701	5e-05	0.00478057	heparan sulfate proteoglycan 2 [Source:HGNC Symbol;Acc:HGNC:5273]	chr1:22138757-22263790	protein_coding	ENSG00000142798	3339	5273
HTRA1	down	8.3764	0.906389	-3.20813	5e-05	0.00478057	HtrA serine peptidase 1 [Source:HGNC Symbol;Acc:HGNC:9476]	chr10:124221040-124274424	protein_coding	ENSG00000166033	5654	9476
HYAL2	down	24.4883	4.70066	-2.38116	0.00035	0.0188459	hyaluronoglucosaminidase 2 [Source:HGNC Symbol;Acc:HGNC:5321]	chr3:50355220-50360337	protein_coding	ENSG00000068001	8692	5321
ICA1	up	0.0856207	0.672103	2.97265	0.0016	0.0470345	islet cell autoantigen 1 [Source:HGNC Symbol;Acc:HGNC:5343]	chr7:8152813-8302242	protein_coding	ENSG00000003147	3382	5343
ICAM5	down	10.8395	2.73179	-1.98837	0.0016	0.0470345	intercellular adhesion molecule 5 [Source:HGNC Symbol;Acc:HGNC:5348]	chr19:10400656-10407454	protein_coding	ENSG00000105376	7087	5348
ID1	down	675.049	43.7255	-3.94845	5e-05	0.00478057	inhibitor of DNA binding 1, HLH protein [Source:HGNC Symbol;Acc:HGNC:5360]	chr20:30193085-30194318	protein_coding	ENSG00000125968	3397	5360
ID3	down	290.988	25.9668	-3.48622	5e-05	0.00478057	inhibitor of DNA binding 3, HLH protein [Source:HGNC Symbol;Acc:HGNC:5362]	chr1:23884408-23886285	protein_coding	ENSG00000117318	3399	5362
IER5L	down	58.2373	14.1998	-2.03608	0.0007	0.0284455	immediate early response 5 like [Source:HGNC Symbol;Acc:HGNC:23679]	chr9:131937830-131940541	protein_coding	ENSG00000188483	389792	23679
IFI44L	down	2.09642	0.30647	-2.77411	0.00115	0.0383727	interferon induced protein 44 like [Source:HGNC Symbol;Acc:HGNC:17817]	chr1:79086087-79111830	protein_coding	ENSG00000137959	10964	17817
IFITM1	down	16.9166	1.36106	-3.63564	5e-05	0.00478057	interferon induced transmembrane protein 1 [Source:HGNC Symbol;Acc:HGNC:5412]	chr11:313505-315272	protein_coding	ENSG00000185885	8519	5412
IFITM3	down	472.037	100.877	-2.2263	5e-05	0.00478057	interferon induced transmembrane protein 3 [Source:HGNC Symbol;Acc:HGNC:5414]	chr11:319668-327537	protein_coding	ENSG00000142089	10410	5414
IFRD1	up	15.3456	75.6924	2.30232	5e-05	0.00478057	interferon related developmental regulator 1 [Source:HGNC Symbol;Acc:HGNC:5456]	chr7:112063198-112117255	protein_coding	ENSG00000006652	3475	5456
IFRD2	down	79.461	15.4427	-2.36332	0.00085	0.0321412	interferon related developmental regulator 2 [Source:HGNC Symbol;Acc:HGNC:5457]	chr3:50316457-50336899	protein_coding	ENSG00000214706	7866	5457
IGFBP2	down	180.861	37.3894	-2.27418	5e-05	0.00478057	insulin like growth factor binding protein 2 [Source:HGNC Symbol;Acc:HGNC:5471]	chr2:217498117-217529159	protein_coding	ENSG00000115457	3485	5471
IGFBP4	down	91.5899	29.7954	-1.6201	0.00125	0.0403184	insulin like growth factor binding protein 4 [Source:HGNC Symbol;Acc:HGNC:5473]	chr17:38599712-38613983	protein_coding	ENSG00000141753	3487	5473
IL11	up	6.16047	31.9845	2.37626	0.00155	0.0461691	interleukin 11 [Source:HGNC Symbol;Acc:HGNC:5966]	chr19:55875756-55881831	protein_coding	ENSG00000095752	3589	5966
IL1RL1	up	0.181513	6.05285	5.05947	0.0001	0.0082015	interleukin 1 receptor like 1 [Source:HGNC Symbol;Acc:HGNC:5998]	chr2:102927961-102968497	protein_coding	ENSG00000115602	9173	5998
IL23A	up	2.47621	35.2313	3.83065	5e-05	0.00478057	interleukin 23 subunit alpha [Source:HGNC Symbol;Acc:HGNC:15488]	chr12:56732658-56734194	protein_coding	ENSG00000110944	51561	15488
IL24	up	0.248155	3.20484	3.69094	0.00045	0.0218871	interleukin 24 [Source:HGNC Symbol;Acc:HGNC:11346]	chr1:207070787-207077484	protein_coding	ENSG00000162892	11009	11346
IL6	up	2.5661	18.1172	2.81971	5e-05	0.00478057	interleukin 6 [Source:HGNC Symbol;Acc:HGNC:6018]	chr7:22765502-22771621	protein_coding	ENSG00000136244	3569	6018
IL6ST	up	6.97141	30.2832	2.11899	0.00035	0.0188459	interleukin 6 signal transducer [Source:HGNC Symbol;Acc:HGNC:6021]	chr5:55230922-55290821	protein_coding	ENSG00000134352	3572	6021
IMPA2	down	46.8389	10.0782	-2.21647	0.00025	0.0153029	inositol monophosphatase 2 [Source:HGNC Symbol;Acc:HGNC:6051]	chr18:11981035-12030882	protein_coding	ENSG00000141401	3613	6051
IMPDH1	down	131.576	36.2394	-1.86027	0.0002	0.0132766	inosine monophosphate dehydrogenase 1 [Source:HGNC Symbol;Acc:HGNC:6052]	chr7:128032330-128050306	protein_coding	ENSG00000106348	3614	6052
IMPDH2	down	235.945	79.3047	-1.57297	0.0009	0.0331836	inosine monophosphate dehydrogenase 2 [Source:HGNC Symbol;Acc:HGNC:6053]	chr3:49061757-49066823	protein_coding	ENSG00000178035	3615	6053
INA	up	7.69396	28.7263	1.90057	0.0006	0.0260668	internexin neuronal intermediate filament protein alpha [Source:HGNC Symbol;Acc:HGNC:6057]	chr10:105036919-105050108	protein_coding	ENSG00000148798	9118	6057
INHBE	up	0	3.02673	inf	5e-05	0.00478057	inhibin beta E subunit [Source:HGNC Symbol;Acc:HGNC:24029]	chr12:57849103-57851791	protein_coding	ENSG00000139269	83729	24029
INPP5D	down	35.4236	0.496302	-6.15735	5e-05	0.00478057	inositol polyphosphate-5-phosphatase D [Source:HGNC Symbol;Acc:HGNC:6079]	chr2:233924676-234116549	protein_coding	ENSG00000168918	3635	6079
IPO4	down	47.2	10.6681	-2.14549	0.0001	0.0082015	importin 4 [Source:HGNC Symbol;Acc:HGNC:19426]	chr14:24641061-24658170	protein_coding	ENSG00000196497	79711	19426
IRS2	up	2.31528	9.23159	1.99539	0.0007	0.0284455	insulin receptor substrate 2 [Source:HGNC Symbol;Acc:HGNC:6126]	chr13:110405044-110438915	protein_coding	ENSG00000185950	8660	6126
ISG15	down	432.167	68.6347	-2.65458	5e-05	0.00478057	ISG15 ubiquitin-like modifier [Source:HGNC Symbol;Acc:HGNC:4053]	chr1:936517-949921	protein_coding	ENSG00000187608	9636	4053
ISLR2	up	0.137583	1.9329	3.8124	0.0005	0.023335	immunoglobulin superfamily containing leucine rich repeat 2 [Source:HGNC Symbol;Acc:HGNC:29286]	chr15:74421714-74429143	protein_coding	ENSG00000167178	57611	29286
ISOC2	down	80.0578	11.4751	-2.80254	5e-05	0.00478057	isochorismatase domain containing 2 [Source:HGNC Symbol;Acc:HGNC:26278]	chr19:55964351-55973710	protein_coding	ENSG00000063241	79763	26278
ITGB4	down	196.557	48.4766	-2.01959	0.0001	0.0082015	integrin subunit beta 4 [Source:HGNC Symbol;Acc:HGNC:6158]	chr17:73717407-73761792	protein_coding	ENSG00000132470	3691	6158
ITPA	down	107.978	30.933	-1.80352	0.0016	0.0470345	inosine triphosphatase [Source:HGNC Symbol;Acc:HGNC:6176]	chr20:3190005-3204516	protein_coding	ENSG00000125877	3704	6176
ITPR1	up	0.634069	6.07544	3.26028	5e-05	0.00478057	inositol 1,4,5-trisphosphate receptor type 1 [Source:HGNC Symbol;Acc:HGNC:6180]	chr3:4535031-4889524	protein_coding	ENSG00000150995	3708	6180
JAG2	down	45.13	6.9093	-2.70747	5e-05	0.00478057	jagged 2 [Source:HGNC Symbol;Acc:HGNC:6189]	chr14:105607317-105635161	protein_coding	ENSG00000184916	3714	6189
JPH2	down	11.7363	1.96434	-2.57886	5e-05	0.00478057	junctophilin 2 [Source:HGNC Symbol;Acc:HGNC:14202]	chr20:42740334-42816218	protein_coding	ENSG00000149596	57158	14202
JUN	up	20.0353	65.5901	1.71094	0.0006	0.0260668	Jun proto-oncogene, AP-1 transcription factor subunit [Source:HGNC Symbol;Acc:HGNC:6204]	chr1:59246459-59249999	protein_coding	ENSG00000177606	3725	6204
KANK4	down	3.2971	0.170054	-4.27713	0.0001	0.0082015	KN motif and ankyrin repeat domains 4 [Source:HGNC Symbol;Acc:HGNC:27263]	chr1:62702650-62785085	protein_coding	ENSG00000132854	163782	27263
KAT2B	up	0.527203	4.79014	3.18364	5e-05	0.00478057	lysine acetyltransferase 2B [Source:HGNC Symbol;Acc:HGNC:8638]	chr3:20081514-20195896	protein_coding	ENSG00000114166	8850	8638
KATNB1	down	29.9757	6.47401	-2.21106	0.0002	0.0132766	katanin regulatory subunit B1 [Source:HGNC Symbol;Acc:HGNC:6217]	chr16:57769641-57791162	protein_coding	ENSG00000140854	10300	6217
KCNN4	down	63.9226	15.83	-2.01367	0.0002	0.0132766	potassium calcium-activated channel subfamily N member 4 [Source:HGNC Symbol;Acc:HGNC:6293]	chr19:44270684-44285409	protein_coding	ENSG00000104783	3783	6293
KDM7A	up	0.418514	3.08417	2.88154	0.0007	0.0284455	lysine demethylase 7A [Source:HGNC Symbol;Acc:HGNC:22224]	chr7:139784545-139876835	protein_coding	ENSG00000006459	80853	22224
KDM8	down	2.35842	0.452809	-2.38084	0.0015	0.0452697	lysine demethylase 8 [Source:HGNC Symbol;Acc:HGNC:25840]	chr16:27214815-27233089	protein_coding	ENSG00000155666	79831	25840
KHDRBS3	up	0.383496	5.38227	3.81093	0.0002	0.0132766	KH RNA binding domain containing, signal transduction associated 3 [Source:HGNC Symbol;Acc:HGNC:18117]	chr8:136469699-136659853	protein_coding	ENSG00000131773	10656	18117
KIAA0319	up	0.048304	1.41231	4.86977	5e-05	0.00478057	KIAA0319 [Source:HGNC Symbol;Acc:HGNC:21580]	chr6:24544331-24646383	protein_coding	ENSG00000137261	9856	21580
KIAA1324	up	0.536854	3.33761	2.63621	0.0004	0.0204854	KIAA1324 [Source:HGNC Symbol;Acc:HGNC:29618]	chr1:109656622-109745851	protein_coding	ENSG00000116299	57535	29618
KIF21B	up	0.31829	1.72769	2.44043	0.0007	0.0284455	kinesin family member 21B [Source:HGNC Symbol;Acc:HGNC:29442]	chr1:200938517-200992828	protein_coding	ENSG00000116852	23046	29442
KLF16	down	25.8405	6.72226	-1.94262	0.0008	0.0309964	Kruppel like factor 16 [Source:HGNC Symbol;Acc:HGNC:16857]	chr19:1852397-1863567	protein_coding	ENSG00000129911	83855	16857
KLHL15	up	0.709909	4.43154	2.6421	0.00045	0.0218871	kelch like family member 15 [Source:HGNC Symbol;Acc:HGNC:29347]	chrX:24001836-24045303	protein_coding	ENSG00000174010	80311	29347
KLHL22	down	12.2389	2.68529	-2.18832	0.0007	0.0284455	kelch like family member 22 [Source:HGNC Symbol;Acc:HGNC:25888]	chr22:20795805-20850170	protein_coding	ENSG00000099910	84861	25888
KLHL24	up	1.68861	17.3193	3.35848	5e-05	0.00478057	kelch like family member 24 [Source:HGNC Symbol;Acc:HGNC:25947]	chr3:183353355-183402265	protein_coding	ENSG00000114796	54800	25947
KLHL35	down	42.5652	9.53191	-2.15884	0.00035	0.0188459	kelch like family member 35 [Source:HGNC Symbol;Acc:HGNC:26597]	chr11:75133437-75141674	protein_coding	ENSG00000149243	283212	26597
KLK10	down	78.2815	11.2387	-2.8002	5e-05	0.00478057	kallikrein related peptidase 10 [Source:HGNC Symbol;Acc:HGNC:6358]	chr19:51515994-51523431	protein_coding	ENSG00000129451	5655	6358
KLK7	down	12.4825	2.58671	-2.27072	0.00065	0.0272231	kallikrein related peptidase 7 [Source:HGNC Symbol;Acc:HGNC:6368]	chr19:51479743-51487294	protein_coding	ENSG00000169035	5650	6368
KLK8	down	61.6911	10.9672	-2.49186	0.0005	0.023335	kallikrein related peptidase 8 [Source:HGNC Symbol;Acc:HGNC:6369]	chr19:51499262-51505967	protein_coding	ENSG00000129455	11202	6369
KLK9	down	23.9934	2.65586	-3.17539	0.0001	0.0082015	kallikrein related peptidase 9 [Source:HGNC Symbol;Acc:HGNC:6370]	chr19:51506366-51512804	protein_coding	ENSG00000213022	284366	6370
KLRG2	down	17.4357	2.2946	-2.92573	5e-05	0.00478057	killer cell lectin like receptor G2 [Source:HGNC Symbol;Acc:HGNC:24778]	chr7:139137435-139168458	protein_coding	ENSG00000188883	346689	24778
KRT14	down	1312.09	263.514	-2.31591	5e-05	0.00478057	keratin 14 [Source:HGNC Symbol;Acc:HGNC:6416]	chr17:39738530-39743173	protein_coding	ENSG00000186847	3861	6416
KRT19	down	2145.74	187.455	-3.51686	5e-05	0.00478057	keratin 19 [Source:HGNC Symbol;Acc:HGNC:6436]	chr17:39679868-39684560	protein_coding	ENSG00000171345	3880	6436
KRT34	up	0.192229	4.81869	4.64774	0.0007	0.0284455	keratin 34 [Source:HGNC Symbol;Acc:HGNC:6452]	chr17:39533901-39538655	protein_coding	ENSG00000131737	3885	6452
KRT5	down	4187.78	452.844	-3.2091	5e-05	0.00478057	keratin 5 [Source:HGNC Symbol;Acc:HGNC:6442]	chr12:52908358-52914471	protein_coding	ENSG00000186081	3852	6442
KRT6A	down	1814.75	330.538	-2.45688	5e-05	0.00478057	keratin 6A [Source:HGNC Symbol;Acc:HGNC:6443]	chr12:52880957-52887041	protein_coding	ENSG00000205420	3853	6443
KRT7	down	1700.14	113.069	-3.91037	5e-05	0.00478057	keratin 7 [Source:HGNC Symbol;Acc:HGNC:6445]	chr12:52626897-52642705	protein_coding	ENSG00000135480	3855	6445
KRT81	down	56.9122	3.3995	-4.06534	5e-05	0.00478057	keratin 81 [Source:HGNC Symbol;Acc:HGNC:6458]	chr12:52668458-52702947	protein_coding	ENSG00000205426	3887	6458
LAD1	down	140.484	34.4638	-2.02726	5e-05	0.00478057	ladinin 1 [Source:HGNC Symbol;Acc:HGNC:6472]	chr1:201349965-201368736	protein_coding	ENSG00000159166	3898	6472
LAMA5	down	113.079	34.8643	-1.69751	0.0003	0.0172626	laminin subunit alpha 5 [Source:HGNC Symbol;Acc:HGNC:6485]	chr20:60884120-60942368	protein_coding	ENSG00000130702	100616340	6485
LAMC3	down	27.0737	4.37743	-2.62874	5e-05	0.00478057	laminin subunit gamma 3 [Source:HGNC Symbol;Acc:HGNC:6494]	chr9:133884468-133968446	protein_coding	ENSG00000050555	10319	6494
LAMTOR4	down	232.827	68.3443	-1.76836	0.0017	0.0488435	late endosomal/lysosomal adaptor, MAPK and MTOR activator 4 [Source:HGNC Symbol;Acc:HGNC:33772]	chr7:99746529-99751835	protein_coding	ENSG00000188186	389541	33772
LARGE2	down	12.7641	0.867342	-3.87935	5e-05	0.00478057	LARGE xylosyl- and glucuronyltransferase 2 [Source:HGNC Symbol;Acc:HGNC:16522]	chr11:45943171-45950647	protein_coding	ENSG00000165905	120071	16522
LCP1	up	1.07705	19.2297	4.15818	5e-05	0.00478057	lymphocyte cytosolic protein 1 [Source:HGNC Symbol;Acc:HGNC:6528]	chr13:46700054-46785483	protein_coding	ENSG00000136167	3936	6528
LDHA	down	1221.7	360.707	-1.76	0.00025	0.0153029	lactate dehydrogenase A [Source:HGNC Symbol;Acc:HGNC:6535]	chr11:18415934-18429972	protein_coding	ENSG00000134333	3939	6535
LFNG	down	14.3566	2.51065	-2.51558	0.0004	0.0204854	LFNG O-fucosylpeptide 3-beta-N-acetylglucosaminyltransferase [Source:HGNC Symbol;Acc:HGNC:6560]	chr7:2552162-2568811	protein_coding	ENSG00000106003	3955	6560
LGALS1	down	1811.54	555.008	-1.70664	0.0004	0.0204854	galectin 1 [Source:HGNC Symbol;Acc:HGNC:6561]	chr22:38071614-38075813	protein_coding	ENSG00000100097	3956	6561
LGALS7B	down	84.4794	12.8617	-2.71551	0.0002	0.0132766	galectin 7B [Source:HGNC Symbol;Acc:HGNC:34447]	chr19:39279850-39282389	protein_coding	ENSG00000178934	653499	34447
LHPP	down	10.4056	1.55097	-2.74612	0.00015	0.0108449	phospholysine phosphohistidine inorganic pyrophosphate phosphatase [Source:HGNC Symbol;Acc:HGNC:30042]	chr10:126150402-126302710	protein_coding	ENSG00000107902	64077	30042
LIFR	up	0.160645	1.29402	3.00991	0.00025	0.0153029	leukemia inhibitory factor receptor alpha [Source:HGNC Symbol;Acc:HGNC:6597]	chr5:38475064-38595506	protein_coding	ENSG00000113594	3977	6597
LIG1	down	41.9751	7.91423	-2.40701	0.00015	0.0108449	DNA ligase 1 [Source:HGNC Symbol;Acc:HGNC:6598]	chr19:48618701-48673860	protein_coding	ENSG00000105486	3978	6598
LIPH	up	2.11524	10.7322	2.34305	0.0012	0.0394754	lipase H [Source:HGNC Symbol;Acc:HGNC:18483]	chr3:185224049-185270401	protein_coding	ENSG00000163898	200879	18483
LONRF3	up	0.119282	1.20246	3.33354	0.00135	0.042275	LON peptidase N-terminal domain and ring finger 3 [Source:HGNC Symbol;Acc:HGNC:21152]	chrX:118108576-118152318	protein_coding	ENSG00000175556	79836	21152
LPCAT4	down	30.2886	7.6869	-1.9783	0.00145	0.0444002	lysophosphatidylcholine acyltransferase 4 [Source:HGNC Symbol;Acc:HGNC:30059]	chr15:34650818-34659479	protein_coding	ENSG00000176454	254531	30059
LRFN1	down	8.50304	0.36723	-4.53322	5e-05	0.00478057	leucine rich repeat and fibronectin type III domain containing 1 [Source:HGNC Symbol;Acc:HGNC:29290]	chr19:39797207-39805976	protein_coding	ENSG00000128011	57622	29290
LRP3	down	17.4326	3.95207	-2.14111	0.0003	0.0172626	LDL receptor related protein 3 [Source:HGNC Symbol;Acc:HGNC:6695]	chr19:33685489-33716756	protein_coding	ENSG00000130881	4037	6695
LRP5	down	24.4128	5.99357	-2.02615	0.00035	0.0188459	LDL receptor related protein 5 [Source:HGNC Symbol;Acc:HGNC:6697]	chr11:68080076-68216743	protein_coding	ENSG00000162337	4041	6697
LRRC20	down	17.7097	2.57025	-2.78456	0.00015	0.0108449	leucine rich repeat containing 20 [Source:HGNC Symbol;Acc:HGNC:23421]	chr10:72058725-72142406	protein_coding	ENSG00000172731	55222	23421
LRRC45	down	11.4856	1.82996	-2.64994	5e-05	0.00478057	leucine rich repeat containing 45 [Source:HGNC Symbol;Acc:HGNC:28302]	chr17:79981177-79989027	protein_coding	ENSG00000169683	201255	28302
LRRC75A	up	0	0.981814	inf	5e-05	0.00478057	leucine rich repeat containing 75A [Source:HGNC Symbol;Acc:HGNC:32403]	chr17:16345327-16395467	protein_coding	ENSG00000181350	388341	32403
LTBP2	down	21.0423	3.8013	-2.46873	5e-05	0.00478057	latent transforming growth factor beta binding protein 2 [Source:HGNC Symbol;Acc:HGNC:6715]	chr14:74964872-75079034	protein_coding	ENSG00000119681	4053	6715
LY6D	down	9.88794	0.787279	-3.65072	0.001	0.0353867	lymphocyte antigen 6 complex, locus D [Source:HGNC Symbol;Acc:HGNC:13348]	chr8:143866295-143868008	protein_coding	ENSG00000167656	8581	13348
LY6E	down	564.065	144.896	-1.96085	5e-05	0.00478057	lymphocyte antigen 6 complex, locus E [Source:HGNC Symbol;Acc:HGNC:6727]	chr8:144099398-144105249	protein_coding	ENSG00000160932	4061	6727
LY96	up	0	1.855	inf	5e-05	0.00478057	lymphocyte antigen 96 [Source:HGNC Symbol;Acc:HGNC:17156]	chr8:74903586-74941322	protein_coding	ENSG00000154589	23643	17156
LYNX1	down	4.90486	1.07356	-2.19181	0.00085	0.0321412	Ly6/neurotoxin 1 [Source:HGNC Symbol;Acc:HGNC:29604]	chr8:143845751-143859640	protein_coding	ENSG00000180155	66004	29604
MAFG	up	12.3774	42.6503	1.78485	0.0011	0.0373083	MAF bZIP transcription factor G [Source:HGNC Symbol;Acc:HGNC:6781]	chr17:79876145-79885590	protein_coding	ENSG00000197063	4097	6781
MAP1B	up	1.02755	19.7373	4.26365	5e-05	0.00478057	microtubule associated protein 1B [Source:HGNC Symbol;Acc:HGNC:6836]	chr5:71403060-71505397	protein_coding	ENSG00000131711	4131	6836
MAP1LC3B	up	39.3308	118.431	1.59031	0.00105	0.0364281	microtubule associated protein 1 light chain 3 beta [Source:HGNC Symbol;Acc:HGNC:13352]	chr16:87425405-87438385	protein_coding	ENSG00000140941	81631	13352
MAP2	up	0.985573	10.0199	3.34576	0.0006	0.0260668	microtubule associated protein 2 [Source:HGNC Symbol;Acc:HGNC:6839]	chr2:210288781-210598842	protein_coding	ENSG00000078018	4133	6839
MARCH2	down	10.1656	2.16671	-2.23011	0.00175	0.0496336	membrane associated ring-CH-type finger 2 [Source:HGNC Symbol;Acc:HGNC:28038]	chr19:8478153-8503901	protein_coding	ENSG00000099785	51257	28038
MATK	down	6.1066	0.647941	-3.23644	5e-05	0.00478057	megakaryocyte-associated tyrosine kinase [Source:HGNC Symbol;Acc:HGNC:6906]	chr19:3777967-3801810	protein_coding	ENSG00000007264	4145	6906
MCAT	down	44.2968	10.3487	-2.09775	0.00105	0.0364281	malonyl-CoA-acyl carrier protein transacylase [Source:HGNC Symbol;Acc:HGNC:29622]	chr22:43528211-43539400	protein_coding	ENSG00000100294	27349	29622
MCM2	down	131.639	47.9202	-1.45788	0.0012	0.0394754	minichromosome maintenance complex component 2 [Source:HGNC Symbol;Acc:HGNC:6944]	chr3:127317065-127341279	protein_coding	ENSG00000073111	4171	6944
MCM3	down	105.611	35.57	-1.57003	0.00055	0.0247675	minichromosome maintenance complex component 3 [Source:HGNC Symbol;Acc:HGNC:6945]	chr6:52128806-52149679	protein_coding	ENSG00000112118	4172	6945
MCM5	down	133.029	37.2688	-1.8357	0.0002	0.0132766	minichromosome maintenance complex component 5 [Source:HGNC Symbol;Acc:HGNC:6948]	chr22:35796055-35821423	protein_coding	ENSG00000100297	4174	6948
MCM7	down	255.826	56.9055	-2.16853	5e-05	0.00478057	minichromosome maintenance complex component 7 [Source:HGNC Symbol;Acc:HGNC:6950]	chr7:99690351-99723134	protein_coding	ENSG00000166508	4176	6950
MCTP1	up	0.180095	5.33723	4.88927	0.0001	0.0082015	multiple C2 and transmembrane domain containing 1 [Source:HGNC Symbol;Acc:HGNC:26183]	chr5:94040804-94620279	protein_coding	ENSG00000175471	79772	26183
MDH2	down	259.882	88.0193	-1.56197	0.0006	0.0260668	malate dehydrogenase 2 [Source:HGNC Symbol;Acc:HGNC:6971]	chr7:75677368-75696826	protein_coding	ENSG00000146701	4191	6971
MECR	down	20.713	4.3057	-2.26622	0.00065	0.0272231	mitochondrial trans-2-enoyl-CoA reductase [Source:HGNC Symbol;Acc:HGNC:19691]	chr1:29519384-29557444	protein_coding	ENSG00000116353	51102	19691
MED13	up	7.28644	26.9666	1.88789	0.00035	0.0188459	mediator complex subunit 13 [Source:HGNC Symbol;Acc:HGNC:22474]	chr17:60019965-60142643	protein_coding	ENSG00000108510	9969	22474
MEIOC	up	0.881371	5.69012	2.69064	0.0009	0.0331836	meiosis specific with coiled-coil domain [Source:HGNC Symbol;Acc:HGNC:26670]	chr17:42733839-42753167	protein_coding	ENSG00000180336	284071	26670
MEIS2	up	0.382313	1.8705	2.2906	0.0017	0.0488435	Meis homeobox 2 [Source:HGNC Symbol;Acc:HGNC:7001]	chr15:37181404-37393500	protein_coding	ENSG00000134138	4212	7001
MEIS3	up	0.408397	2.50308	2.61566	0.0017	0.0488435	Meis homeobox 3 [Source:HGNC Symbol;Acc:HGNC:29537]	chr19:47906380-47922780	protein_coding	ENSG00000105419	56917	29537
METAP1D	down	4.86445	1.01479	-2.26109	0.0006	0.0260668	methionyl aminopeptidase type 1D (mitochondrial) [Source:HGNC Symbol;Acc:HGNC:32583]	chr2:172864489-172947158	protein_coding	ENSG00000172878	254042	32583
METTL7A	down	7.45103	1.24913	-2.57652	5e-05	0.00478057	methyltransferase like 7A [Source:HGNC Symbol;Acc:HGNC:24550]	chr12:51317254-51326300	protein_coding	ENSG00000185432	25840	24550
MFSD13A	down	14.7065	3.19517	-2.20248	0.0009	0.0331836	major facilitator superfamily domain containing 13A [Source:HGNC Symbol;Acc:HGNC:26196]	chr10:104221151-104236802	protein_coding	ENSG00000138111	79847	26196
MFSD3	down	59.8818	5.69808	-3.39357	5e-05	0.00478057	major facilitator superfamily domain containing 3 [Source:HGNC Symbol;Acc:HGNC:25157]	chr8:145734456-145736596	protein_coding	ENSG00000167700	113655	25157
MGAT3	down	2.0349	0.215609	-3.23847	0.00045	0.0218871	mannosyl (beta-1,4-)-glycoprotein beta-1,4-N-acetylglucosaminyltransferase [Source:HGNC Symbol;Acc:HGNC:7046]	chr22:39853348-39888199	protein_coding	ENSG00000128268	4248	7046
MGAT4A	up	0.440556	3.92578	3.15558	0.00135	0.042275	mannosyl (alpha-1,3-)-glycoprotein beta-1,4-N-acetylglucosaminyltransferase, isozyme A [Source:HGNC Symbol;Acc:HGNC:7047]	chr2:99235568-99347589	protein_coding	ENSG00000071073	11320	7047
MIF	down	1479.88	402.496	-1.87844	0.0001	0.0082015	macrophage migration inhibitory factor (glycosylation-inhibiting factor) [Source:HGNC Symbol;Acc:HGNC:7097]	chr22:24198889-24237413	protein_coding	ENSG00000240972	4282	7097
MLST8	down	69.0962	17.4963	-1.98156	0.0008	0.0309964	MTOR associated protein, LST8 homolog [Source:HGNC Symbol;Acc:HGNC:24825]	chr16:2255177-2261951	protein_coding	ENSG00000167965	64223	24825
MMP23B	down	14.8925	2.0879	-2.83447	0.0003	0.0172626	matrix metallopeptidase 23B [Source:HGNC Symbol;Acc:HGNC:7171]	chr1:1567473-1570030	protein_coding	ENSG00000189409	8510	7171
MMP28	down	8.97531	0.36751	-4.61011	0.0005	0.023335	matrix metallopeptidase 28 [Source:HGNC Symbol;Acc:HGNC:14366]	chr17:34093358-34122711	protein_coding	ENSG00000271447	79148	14366
MMS19	down	51.7643	12.7562	-2.02076	0.0006	0.0260668	MMS19 homolog, cytosolic iron-sulfur assembly component [Source:HGNC Symbol;Acc:HGNC:13824]	chr10:99218080-99258515	protein_coding	ENSG00000155229	64210	13824
MN1	down	8.37928	1.65522	-2.33981	0.00045	0.0218871	MN1 proto-oncogene, transcriptional regulator [Source:HGNC Symbol;Acc:HGNC:7180]	chr22:28144264-28197486	protein_coding	ENSG00000169184	4330	7180
MPND	down	4.37666	0.709375	-2.62521	0.0007	0.0284455	MPN domain containing [Source:HGNC Symbol;Acc:HGNC:25934]	chr19:4343523-4360083	protein_coding	ENSG00000008382	84954	25934
MPRIP	down	118.233	40.269	-1.5539	0.00075	0.0296998	myosin phosphatase Rho interacting protein [Source:HGNC Symbol;Acc:HGNC:30321]	chr17:16946073-17095962	protein_coding	ENSG00000133030	23164	30321
MPZL3	up	4.34171	25.8607	2.57443	5e-05	0.00478057	myelin protein zero like 3 [Source:HGNC Symbol;Acc:HGNC:27279]	chr11:118097404-118123065	protein_coding	ENSG00000160588	196264	27279
MRM1	down	13.4304	2.44953	-2.45493	0.00045	0.0218871	mitochondrial rRNA methyltransferase 1 [Source:HGNC Symbol;Acc:HGNC:26202]	chr17:34958000-34965407	protein_coding	ENSG00000278619	79922	26202
MRPL12	down	231.965	23.4988	-3.30325	5e-05	0.00478057	mitochondrial ribosomal protein L12 [Source:HGNC Symbol;Acc:HGNC:10378]	chr17:79670386-79688046	protein_coding	ENSG00000262814	6182	10378
MRPL23	down	168.723	46.0471	-1.87348	0.0007	0.0284455	mitochondrial ribosomal protein L23 [Source:HGNC Symbol;Acc:HGNC:10322]	chr11:1968507-2005752	protein_coding	ENSG00000214026	107987373	10322
MRPL24	down	83.5624	14.918	-2.4858	0.00015	0.0108449	mitochondrial ribosomal protein L24 [Source:HGNC Symbol;Acc:HGNC:14037]	chr1:156707094-156710923	protein_coding	ENSG00000143314	79590	14037
MRPL28	down	166.346	52.8144	-1.65518	0.0012	0.0394754	mitochondrial ribosomal protein L28 [Source:HGNC Symbol;Acc:HGNC:14484]	chr16:417383-420527	protein_coding	ENSG00000086504	10573	14484
MRPS2	down	145.034	43.3095	-1.74363	0.00045	0.0218871	mitochondrial ribosomal protein S2 [Source:HGNC Symbol;Acc:HGNC:14495]	chr9:138387026-138396519	protein_coding	ENSG00000122140	51116	14495
MRPS27	down	88.8077	24.316	-1.86878	0.0003	0.0172626	mitochondrial ribosomal protein S27 [Source:HGNC Symbol;Acc:HGNC:14512]	chr5:71515235-71616088	protein_coding	ENSG00000113048	23107	14512
MRPS34	down	233.96	65.318	-1.84071	0.00035	0.0188459	mitochondrial ribosomal protein S34 [Source:HGNC Symbol;Acc:HGNC:16618]	chr16:1821890-1823156	protein_coding	ENSG00000074071	65993	16618
MSC	up	0.571708	4.15078	2.86003	0.0009	0.0331836	musculin [Source:HGNC Symbol;Acc:HGNC:7321]	chr8:72753783-72756703	protein_coding	ENSG00000178860	9242	7321
MSLN	down	128.824	38.343	-1.74837	0.00105	0.0364281	mesothelin [Source:HGNC Symbol;Acc:HGNC:7371]	chr16:810761-818865	protein_coding	ENSG00000102854	10232	7371
MSMO1	up	46.3962	153.751	1.72852	0.001	0.0353867	methylsterol monooxygenase 1 [Source:HGNC Symbol;Acc:HGNC:10545]	chr4:166248774-166264312	protein_coding	ENSG00000052802	6307	10545
MUC16	down	0.889169	0.153748	-2.53189	0.0003	0.0172626	mucin 16, cell surface associated [Source:HGNC Symbol;Acc:HGNC:15582]	chr19:8959519-9092018	protein_coding	ENSG00000181143	94025	15582
MVP	down	89.8635	26.5707	-1.7579	0.0003	0.0172626	major vault protein [Source:HGNC Symbol;Acc:HGNC:7531]	chr16:29831714-29859360	protein_coding	ENSG00000013364	9961	7531
MXD1	up	5.32892	22.3878	2.0708	0.0003	0.0172626	MAX dimerization protein 1 [Source:HGNC Symbol;Acc:HGNC:6761]	chr2:70142172-70170077	protein_coding	ENSG00000059728	4084	6761
MXD4	down	13.948	3.94164	-1.82319	0.00175	0.0496336	MAX dimerization protein 4 [Source:HGNC Symbol;Acc:HGNC:13906]	chr4:2249158-2264021	protein_coding	ENSG00000123933	100616358	13906
MXRA5	down	0.735902	0.0876832	-3.06914	0.0005	0.023335	matrix remodeling associated 5 [Source:HGNC Symbol;Acc:HGNC:7539]	chrX:3226605-3264682	protein_coding	ENSG00000101825	25878	7539
MYBBP1A	down	65.0872	11.5174	-2.49856	5e-05	0.00478057	MYB binding protein 1a [Source:HGNC Symbol;Acc:HGNC:7546]	chr17:4402132-4458926	protein_coding	ENSG00000132382	10514	7546
MYC	down	205.177	34.8173	-2.55899	5e-05	0.00478057	v-myc avian myelocytomatosis viral oncogene homolog [Source:HGNC Symbol;Acc:HGNC:7553]	chr8:128747679-128753680	protein_coding	ENSG00000136997	4609	7553
MYEF2	up	0.4084	8.66701	4.40748	5e-05	0.00478057	myelin expression factor 2 [Source:HGNC Symbol;Acc:HGNC:17940]	chr15:48413168-48470714	protein_coding	ENSG00000104177	50804	17940
MZT2A	down	192.378	49.3362	-1.96322	0.00065	0.0272231	mitotic spindle organizing protein 2A [Source:HGNC Symbol;Acc:HGNC:33187]	chr2:132241532-132249995	protein_coding	ENSG00000173272	100616378	33187
NAP1L2	up	0	0.755322	inf	5e-05	0.00478057	nucleosome assembly protein 1 like 2 [Source:HGNC Symbol;Acc:HGNC:7638]	chrX:72432134-72434684	protein_coding	ENSG00000186462	4674	7638
NAPRT	down	57.0455	15.2301	-1.90518	0.00125	0.0403184	nicotinate phosphoribosyltransferase [Source:HGNC Symbol;Acc:HGNC:30450]	chr8:144656954-144660783	protein_coding	ENSG00000147813	93100	30450
NARFL	down	31.5535	8.28015	-1.93007	0.00165	0.0479327	nuclear prelamin A recognition factor like [Source:HGNC Symbol;Acc:HGNC:14179]	chr16:779752-791002	protein_coding	ENSG00000103245	64428	14179
NAT14	down	33.7975	5.41276	-2.64248	0.0001	0.0082015	N-acetyltransferase 14 (putative) [Source:HGNC Symbol;Acc:HGNC:28918]	chr19:55996370-55998935	protein_coding	ENSG00000090971	57106	28918
NAV3	up	0.593023	5.03498	3.08583	5e-05	0.00478057	neuron navigator 3 [Source:HGNC Symbol;Acc:HGNC:15998]	chr12:78225068-78606787	protein_coding	ENSG00000067798	89795	15998
NAXE	down	153.727	49.0293	-1.64865	0.00135	0.042275	NAD(P)HX epimerase [Source:HGNC Symbol;Acc:HGNC:18453]	chr1:156561553-156564091	protein_coding	ENSG00000163382	128240	18453
NCBP2-AS2	down	30.9154	6.9239	-2.15867	0.00125	0.0403184	NCBP2 antisense RNA 2 (head to head) [Source:HGNC Symbol;Acc:HGNC:25121]	chr3:196669493-196670411	protein_coding	ENSG00000270170	.	25121
NCF2	up	6.00432	52.8161	3.13691	5e-05	0.00478057	neutrophil cytosolic factor 2 [Source:HGNC Symbol;Acc:HGNC:7661]	chr1:183524697-183560011	protein_coding	ENSG00000116701	4688	7661
NCLN	down	51.4928	17.2488	-1.57788	0.0013	0.041233	nicalin [Source:HGNC Symbol;Acc:HGNC:26923]	chr19:3185560-3209568	protein_coding	ENSG00000125912	56926	26923
NCOA1	up	0.825934	3.5159	2.08979	0.00155	0.0461691	nuclear receptor coactivator 1 [Source:HGNC Symbol;Acc:HGNC:7668]	chr2:24714800-24993571	protein_coding	ENSG00000084676	8648	7668
NCR3LG1	up	0.344359	2.36377	2.7791	5e-05	0.00478057	natural killer cell cytotoxicity receptor 3 ligand 1 [Source:HGNC Symbol;Acc:HGNC:42400]	chr11:17373272-17398888	protein_coding	ENSG00000188211	374383	42400
NDUFA11	down	620.63	173.372	-1.83986	0.00155	0.0461691	NADH:ubiquinone oxidoreductase subunit A11 [Source:HGNC Symbol;Acc:HGNC:20371]	chr19:5865836-5903797	protein_coding	ENSG00000174886	126328	20371
NDUFB7	down	419.087	122.289	-1.77695	0.00105	0.0364281	NADH:ubiquinone oxidoreductase subunit B7 [Source:HGNC Symbol;Acc:HGNC:7702]	chr19:14676889-14682874	protein_coding	ENSG00000099795	4713	7702
NDUFS8	down	290.933	87.7313	-1.72952	0.001	0.0353867	NADH:ubiquinone oxidoreductase core subunit S8 [Source:HGNC Symbol;Acc:HGNC:7715]	chr11:67798093-67804111	protein_coding	ENSG00000110717	102465669	7715
NDUFV1	down	185.547	50.6823	-1.87223	0.00035	0.0188459	NADH:ubiquinone oxidoreductase core subunit V1 [Source:HGNC Symbol;Acc:HGNC:7716]	chr11:67374322-67380006	protein_coding	ENSG00000167792	4723	7716
NECTIN1	down	89.2786	29.3617	-1.60438	0.0008	0.0309964	nectin cell adhesion molecule 1 [Source:HGNC Symbol;Acc:HGNC:9706]	chr11:119508807-119599794	protein_coding	ENSG00000110400	5818	9706
NEFM	up	0.0887023	2.13828	4.59134	0.0001	0.0082015	neurofilament, medium polypeptide [Source:HGNC Symbol;Acc:HGNC:7734]	chr8:24770524-24776611	protein_coding	ENSG00000104722	4741	7734
NEK6	down	40.6542	5.64138	-2.84928	5e-05	0.00478057	NIMA related kinase 6 [Source:HGNC Symbol;Acc:HGNC:7749]	chr9:127019884-127115586	protein_coding	ENSG00000119408	10783	7749
NFATC2	up	0.573928	2.47678	2.10952	0.0012	0.0394754	nuclear factor of activated T-cells 2 [Source:HGNC Symbol;Acc:HGNC:7776]	chr20:50003493-50179370	protein_coding	ENSG00000101096	4773	7776
NGFR	up	2.89988	22.0724	2.92818	5e-05	0.00478057	nerve growth factor receptor [Source:HGNC Symbol;Acc:HGNC:7809]	chr17:47572654-47592379	protein_coding	ENSG00000064300	4804	7809
NIPSNAP1	down	53.155	7.9817	-2.73544	5e-05	0.00478057	nipsnap homolog 1 (C. elegans) [Source:HGNC Symbol;Acc:HGNC:7827]	chr22:29950796-29977326	protein_coding	ENSG00000184117	8508	7827
NKPD1	down	7.01003	0.333276	-4.39463	5e-05	0.00478057	NTPase, KAP family P-loop domain containing 1 [Source:HGNC Symbol;Acc:HGNC:24739]	chr19:45653007-45661995	protein_coding	ENSG00000179846	284353	24739
NLE1	down	35.3266	4.25613	-3.05314	5e-05	0.00478057	notchless homolog 1 [Source:HGNC Symbol;Acc:HGNC:19889]	chr17:33448597-33469334	protein_coding	ENSG00000073536	54475	19889
NLRP7	up	0.4576	3.57231	2.9647	5e-05	0.00478057	NLR family pyrin domain containing 7 [Source:HGNC Symbol;Acc:HGNC:22947]	chr19:55434876-55512510	protein_coding	ENSG00000167634	199713	22947
NME4	down	227.505	47.0446	-2.27379	0.00015	0.0108449	NME/NM23 nucleoside diphosphate kinase 4 [Source:HGNC Symbol;Acc:HGNC:7852]	chr16:446724-450759	protein_coding	ENSG00000103202	4833	7852
NOC2L	down	140.272	47.8228	-1.55246	0.00155	0.0461691	NOC2 like nucleolar associated transcriptional repressor [Source:HGNC Symbol;Acc:HGNC:24517]	chr1:861117-894670	protein_coding	ENSG00000188976	26155	24517
NOC4L	down	41.88	10.4479	-2.00306	0.0006	0.0260668	nucleolar complex associated 4 homolog [Source:HGNC Symbol;Acc:HGNC:28461]	chr12:132628992-132636986	protein_coding	ENSG00000184967	79050	28461
NOL6	down	42.1314	10.7505	-1.97049	0.0001	0.0082015	nucleolar protein 6 [Source:HGNC Symbol;Acc:HGNC:19910]	chr9:33461449-33473928	protein_coding	ENSG00000165271	65083	19910
NOP56	down	204.239	43.882	-2.21856	5e-05	0.00478057	NOP56 ribonucleoprotein [Source:HGNC Symbol;Acc:HGNC:15911]	chr20:2632790-2639039	protein_coding	ENSG00000101361	100302138	15911
NOS3	up	0.0731465	0.733959	3.32684	0.00105	0.0364281	nitric oxide synthase 3 [Source:HGNC Symbol;Acc:HGNC:7876]	chr7:150688082-150711676	protein_coding	ENSG00000164867	4846	7876
NOTCH1	down	39.5611	9.92358	-1.99515	5e-05	0.00478057	notch 1 [Source:HGNC Symbol;Acc:HGNC:7881]	chr9:139388895-139440314	protein_coding	ENSG00000148400	4851	7881
NPC1	up	19.3828	58.8579	1.60246	0.00135	0.042275	NPC intracellular cholesterol transporter 1 [Source:HGNC Symbol;Acc:HGNC:7897]	chr18:21083433-21166862	protein_coding	ENSG00000141458	4864	7897
NPM3	down	141.027	27.8699	-2.33919	0.0001	0.0082015	nucleophosmin/nucleoplasmin 3 [Source:HGNC Symbol;Acc:HGNC:7931]	chr10:103541081-103543170	protein_coding	ENSG00000107833	10360	7931
NPTX1	down	6.82068	1.716	-1.99086	0.00165	0.0479327	neuronal pentraxin 1 [Source:HGNC Symbol;Acc:HGNC:7952]	chr17:78440947-78450404	protein_coding	ENSG00000171246	4884	7952
NPW	down	35.4663	7.40349	-2.26017	0.00035	0.0188459	neuropeptide W [Source:HGNC Symbol;Acc:HGNC:30509]	chr16:2069520-2070756	protein_coding	ENSG00000183971	283869	30509
NR4A1	up	3.14258	18.3954	2.54933	0.00045	0.0218871	nuclear receptor subfamily 4 group A member 1 [Source:HGNC Symbol;Acc:HGNC:7980]	chr12:52416615-52453291	protein_coding	ENSG00000123358	3164	7980
NR4A2	up	0.193188	3.17463	4.03851	5e-05	0.00478057	nuclear receptor subfamily 4 group A member 2 [Source:HGNC Symbol;Acc:HGNC:7981]	chr2:157180943-157198860	protein_coding	ENSG00000153234	4929	7981
NRIP3	up	3.89871	19.528	2.32448	5e-05	0.00478057	nuclear receptor interacting protein 3 [Source:HGNC Symbol;Acc:HGNC:1167]	chr11:9002122-9025596	protein_coding	ENSG00000175352	56675	1167
NSMF	down	61.9371	16.9001	-1.87378	0.00055	0.0247675	NMDA receptor synaptonuclear signaling and neuronal migration factor [Source:HGNC Symbol;Acc:HGNC:29843]	chr9:140342024-140353786	protein_coding	ENSG00000165802	102466223	29843
NT5DC2	down	81.8826	21.3195	-1.94138	0.00035	0.0188459	5'-nucleotidase domain containing 2 [Source:HGNC Symbol;Acc:HGNC:25717]	chr3:52529353-52569070	protein_coding	ENSG00000168268	64943	25717
NTNG1	up	0.544627	4.34824	2.99709	0.0007	0.0284455	netrin G1 [Source:HGNC Symbol;Acc:HGNC:23319]	chr1:107682628-108026080	protein_coding	ENSG00000162631	22854	23319
NUBP2	down	120.198	26.1304	-2.20161	0.0002	0.0132766	nucleotide binding protein 2 [Source:HGNC Symbol;Acc:HGNC:8042]	chr16:1832901-1839192	protein_coding	ENSG00000095906	10101	8042
NUDCD3	down	16.7536	4.74932	-1.81868	0.0007	0.0284455	NudC domain containing 3 [Source:HGNC Symbol;Acc:HGNC:22208]	chr7:44418719-44530479	protein_coding	ENSG00000015676	23386	22208
NUDT18	down	5.7379	0.580254	-3.30576	0.00025	0.0153029	nudix hydrolase 18 [Source:HGNC Symbol;Acc:HGNC:26194]	chr8:21964382-21966932	protein_coding	ENSG00000275074	79873	26194
NUP210	down	12.3289	3.06841	-2.00648	0.0007	0.0284455	nucleoporin 210 [Source:HGNC Symbol;Acc:HGNC:30052]	chr3:13357734-13461809	protein_coding	ENSG00000132182	23225	30052
NUP93	down	105.181	35.5797	-1.56374	0.0006	0.0260668	nucleoporin 93 [Source:HGNC Symbol;Acc:HGNC:28958]	chr16:56764016-56884198	protein_coding	ENSG00000102900	9688	28958
NXN	down	98.4709	28.1192	-1.80814	0.00055	0.0247675	nucleoredoxin [Source:HGNC Symbol;Acc:HGNC:18008]	chr17:702552-883010	protein_coding	ENSG00000167693	64359	18008
NYNRIN	down	11.2108	1.8067	-2.63346	5e-05	0.00478057	NYN domain and retroviral integrase containing [Source:HGNC Symbol;Acc:HGNC:20165]	chr14:24867991-24888494	protein_coding	ENSG00000205978	57523	20165
OAS2	down	27.05	5.53109	-2.28999	0.0008	0.0309964	2'-5'-oligoadenylate synthetase 2 [Source:HGNC Symbol;Acc:HGNC:8087]	chr12:113416199-113449528	protein_coding	ENSG00000111335	4939	8087
OAS3	down	45.3357	17.6706	-1.35929	0.0017	0.0488435	2'-5'-oligoadenylate synthetase 3 [Source:HGNC Symbol;Acc:HGNC:8088]	chr12:113376156-113411054	protein_coding	ENSG00000111331	4940	8088
OASL	down	124.137	15.8357	-2.97068	5e-05	0.00478057	2'-5'-oligoadenylate synthetase like [Source:HGNC Symbol;Acc:HGNC:8090]	chr12:121456913-121477045	protein_coding	ENSG00000135114	8638	8090
OBSL1	down	21.2703	3.65272	-2.5418	5e-05	0.00478057	obscurin like 1 [Source:HGNC Symbol;Acc:HGNC:29092]	chr2:220415463-220436186	protein_coding	ENSG00000124006	23363	29092
OCLN	up	5.28505	23.4606	2.15025	0.0012	0.0394754	occludin [Source:HGNC Symbol;Acc:HGNC:8104]	chr5:68788118-68853931	protein_coding	ENSG00000197822	100506658	8104
OGDH	down	78.4104	25.171	-1.63928	0.00045	0.0218871	oxoglutarate dehydrogenase [Source:HGNC Symbol;Acc:HGNC:8124]	chr7:44646170-44748665	protein_coding	ENSG00000105953	4967	8124
OLFML2A	down	15.9865	2.17445	-2.87813	5e-05	0.00478057	olfactomedin like 2A [Source:HGNC Symbol;Acc:HGNC:27270]	chr9:127539549-127577164	protein_coding	ENSG00000185585	169611	27270
OLFML3	down	5.0286	1.02709	-2.2916	0.0007	0.0284455	olfactomedin like 3 [Source:HGNC Symbol;Acc:HGNC:24956]	chr1:114522012-114524876	protein_coding	ENSG00000116774	56944	24956
OSBPL5	down	12.2685	2.13639	-2.52171	0.0001	0.0082015	oxysterol binding protein like 5 [Source:HGNC Symbol;Acc:HGNC:16392]	chr11:3108345-3186584	protein_coding	ENSG00000021762	114879	16392
OSGIN1	up	6.16602	45.9009	2.89611	0.00045	0.0218871	oxidative stress induced growth inhibitor 1 [Source:HGNC Symbol;Acc:HGNC:30093]	chr16:83932730-83999937	protein_coding	ENSG00000140961	29948	30093
OSTM1	up	1.79212	11.1914	2.64266	0.00155	0.0461691	osteopetrosis associated transmembrane protein 1 [Source:HGNC Symbol;Acc:HGNC:21652]	chr6:108362612-108395941	protein_coding	ENSG00000081087	28962	21652
OTUD3	up	1.9285	7.71109	1.99945	0.00145	0.0444002	OTU deubiquitinase 3 [Source:HGNC Symbol;Acc:HGNC:29038]	chr1:20209005-20239438	protein_coding	ENSG00000169914	23252	29038
P2RX5	down	12.824	1.67504	-2.93658	0.00015	0.0108449	purinergic receptor P2X 5 [Source:HGNC Symbol;Acc:HGNC:8536]	chr17:3575492-3599698	protein_coding	ENSG00000083454	5026	8536
P2RY2	down	21.9772	4.53898	-2.27557	5e-05	0.00478057	purinergic receptor P2Y2 [Source:HGNC Symbol;Acc:HGNC:8541]	chr11:72929342-72947397	protein_coding	ENSG00000175591	5029	8541
PACSIN3	down	68.228	14.0075	-2.28417	5e-05	0.00478057	protein kinase C and casein kinase substrate in neurons 3 [Source:HGNC Symbol;Acc:HGNC:8572]	chr11:47199075-47207958	protein_coding	ENSG00000165912	29763	8572
PADI3	down	4.9555	0.568422	-3.124	5e-05	0.00478057	peptidyl arginine deiminase 3 [Source:HGNC Symbol;Acc:HGNC:18337]	chr1:17575592-17610728	protein_coding	ENSG00000142619	51702	18337
PAICS	down	130.821	44.5388	-1.55446	0.00105	0.0364281	phosphoribosylaminoimidazole carboxylase; phosphoribosylaminoimidazolesuccinocarboxamide synthase [Source:HGNC Symbol;Acc:HGNC:8587]	chr4:57301906-57330745	protein_coding	ENSG00000128050	10606	8587
PALM	down	5.30859	1.14327	-2.21516	0.00155	0.0461691	paralemmin [Source:HGNC Symbol;Acc:HGNC:8594]	chr19:708938-748329	protein_coding	ENSG00000099864	5064	8594
PAPLN	down	3.71204	0.719135	-2.36788	0.00035	0.0188459	papilin, proteoglycan like sulfated glycoprotein [Source:HGNC Symbol;Acc:HGNC:19262]	chr14:73704204-73741348	protein_coding	ENSG00000100767	89932	19262
PAQR7	down	50.9637	13.0709	-1.96312	0.0002	0.0132766	progestin and adipoQ receptor family member 7 [Source:HGNC Symbol;Acc:HGNC:23146]	chr1:26187700-26197744	protein_coding	ENSG00000182749	164091	23146
PARP10	down	27.2825	6.38198	-2.0959	0.00035	0.0188459	poly(ADP-ribose) polymerase family member 10 [Source:HGNC Symbol;Acc:HGNC:25895]	chr8:145051320-145060628	protein_coding	ENSG00000178685	84875	25895
PARVB	down	24.2622	3.00153	-3.01494	0.0001	0.0082015	parvin beta [Source:HGNC Symbol;Acc:HGNC:14653]	chr22:44395090-44568829	protein_coding	ENSG00000188677	29780	14653
PCF11	up	4.0301	14.9506	1.89131	0.0008	0.0309964	PCF11 cleavage and polyadenylation factor subunit [Source:HGNC Symbol;Acc:HGNC:30097]	chr11:82868029-82898493	protein_coding	ENSG00000165494	51585	30097
PCIF1	down	26.189	7.63875	-1.77755	0.0014	0.0433548	PDX1 C-terminal inhibiting factor 1 [Source:HGNC Symbol;Acc:HGNC:16200]	chr20:44563266-44576662	protein_coding	ENSG00000100982	63935	16200
PCSK6	down	5.7971	1.56601	-1.88823	0.0012	0.0394754	proprotein convertase subtilisin/kexin type 6 [Source:HGNC Symbol;Acc:HGNC:8569]	chr15:101844132-102030187	protein_coding	ENSG00000140479	5046	8569
PEMT	down	34.1258	8.21638	-2.05429	0.001	0.0353867	phosphatidylethanolamine N-methyltransferase [Source:HGNC Symbol;Acc:HGNC:8830]	chr17:17408876-17495022	protein_coding	ENSG00000133027	10400	8830
PES1	down	94.2428	25.776	-1.87035	0.00045	0.0218871	pescadillo ribosomal biogenesis factor 1 [Source:HGNC Symbol;Acc:HGNC:8848]	chr22:30972611-31023265	protein_coding	ENSG00000100029	23481	8848
PFAS	down	25.7073	6.92795	-1.89168	0.00035	0.0188459	phosphoribosylformylglycinamidine synthase [Source:HGNC Symbol;Acc:HGNC:8863]	chr17:8152603-8173803	protein_coding	ENSG00000178921	5198	8863
PFKL	down	93.8149	19.7058	-2.25119	5e-05	0.00478057	phosphofructokinase, liver type [Source:HGNC Symbol;Acc:HGNC:8876]	chr21:45719933-45747259	protein_coding	ENSG00000141959	5211	8876
PGAM5	down	83.643	18.8126	-2.15255	0.0001	0.0082015	PGAM family member 5, mitochondrial serine/threonine protein phosphatase [Source:HGNC Symbol;Acc:HGNC:28763]	chr12:133264191-133299320	protein_coding	ENSG00000247077	192111	28763
PGM1	down	44.8185	11.8089	-1.92422	0.0013	0.041233	phosphoglucomutase 1 [Source:HGNC Symbol;Acc:HGNC:8905]	chr1:64058946-64125916	protein_coding	ENSG00000079739	5236	8905
PHB	down	326.899	108.202	-1.59512	0.00055	0.0247675	prohibitin [Source:HGNC Symbol;Acc:HGNC:8912]	chr17:47481410-47492267	protein_coding	ENSG00000167085	5245	8912
PHB2	down	322.205	91.3297	-1.81882	5e-05	0.00478057	prohibitin 2 [Source:HGNC Symbol;Acc:HGNC:30306]	chr12:7074514-7079988	protein_coding	ENSG00000215021	11331	30306
PHLDB1	down	18.4563	4.71826	-1.96779	0.00035	0.0188459	pleckstrin homology like domain family B member 1 [Source:HGNC Symbol;Acc:HGNC:23697]	chr11:118477154-118550382	protein_coding	ENSG00000019144	102466719	23697
PHPT1	down	287.258	54.6883	-2.39304	0.00015	0.0108449	phosphohistidine phosphatase 1 [Source:HGNC Symbol;Acc:HGNC:30033]	chr9:139738866-139745474	protein_coding	ENSG00000054148	29085	30033
PHYH	up	1.92177	8.3837	2.12515	0.00115	0.0383727	phytanoyl-CoA 2-hydroxylase [Source:HGNC Symbol;Acc:HGNC:8940]	chr10:13319795-13344412	protein_coding	ENSG00000107537	5264	8940
PIK3R2	down	46.3457	10.8902	-2.08941	0.00015	0.0108449	phosphoinositide-3-kinase regulatory subunit 2 [Source:HGNC Symbol;Acc:HGNC:8980]	chr19:18263927-18281350	protein_coding	ENSG00000105647	5296	8980
PIWIL2	up	0.0611282	0.906552	3.89048	0.0004	0.0204854	piwi like RNA-mediated gene silencing 2 [Source:HGNC Symbol;Acc:HGNC:17644]	chr8:22132809-22215076	protein_coding	ENSG00000197181	55124	17644
PKIB	up	0.245761	1.99047	3.01778	0.00145	0.0444002	protein kinase (cAMP-dependent, catalytic) inhibitor beta [Source:HGNC Symbol;Acc:HGNC:9018]	chr6:122793075-123047518	protein_coding	ENSG00000135549	5570	9018
PKM	down	1983.59	639.348	-1.63344	0.00025	0.0153029	pyruvate kinase, muscle [Source:HGNC Symbol;Acc:HGNC:9021]	chr15:72491369-72524163	protein_coding	ENSG00000067225	5315	9021
PKP1	down	109.39	36.5071	-1.58323	0.00085	0.0321412	plakophilin 1 [Source:HGNC Symbol;Acc:HGNC:9023]	chr1:201252579-201302121	protein_coding	ENSG00000081277	5317	9023
PKP3	down	149.81	44.3595	-1.75582	0.0001	0.0082015	plakophilin 3 [Source:HGNC Symbol;Acc:HGNC:9025]	chr11:394216-404908	protein_coding	ENSG00000184363	11187	9025
PLCB2	down	1.7974	0.100583	-4.15946	5e-05	0.00478057	phospholipase C beta 2 [Source:HGNC Symbol;Acc:HGNC:9055]	chr15:40580107-40600123	protein_coding	ENSG00000137841	5330	9055
PLCH2	down	10.307	1.82741	-2.49575	0.0001	0.0082015	phospholipase C eta 2 [Source:HGNC Symbol;Acc:HGNC:29037]	chr1:2398897-2436965	protein_coding	ENSG00000149527	9651	29037
PLPP3	up	2.05595	11.0849	2.43071	0.00045	0.0218871	phospholipid phosphatase 3 [Source:HGNC Symbol;Acc:HGNC:9229]	chr1:56960418-57045241	protein_coding	ENSG00000162407	8613	9229
PLXNA2	down	15.2199	4.81227	-1.66117	0.0005	0.023335	plexin A2 [Source:HGNC Symbol;Acc:HGNC:9100]	chr1:208195586-208417665	protein_coding	ENSG00000076356	5362	9100
PMP22	up	0.736237	4.41392	2.58382	0.00025	0.0153029	peripheral myelin protein 22 [Source:HGNC Symbol;Acc:HGNC:9118]	chr17:15133093-15168636	protein_coding	ENSG00000109099	5376	9118
PNLIPRP3	up	4.07467	23.7637	2.54401	0.00065	0.0272231	pancreatic lipase related protein 3 [Source:HGNC Symbol;Acc:HGNC:23492]	chr10:118187378-118237469	protein_coding	ENSG00000203837	119548	23492
PNPO	down	55.0599	10.4396	-2.39893	5e-05	0.00478057	pyridoxamine 5'-phosphate oxidase [Source:HGNC Symbol;Acc:HGNC:30260]	chr17:46018936-46025654	protein_coding	ENSG00000108439	55163	30260
PODXL2	down	39.861	6.81016	-2.54922	5e-05	0.00478057	podocalyxin like 2 [Source:HGNC Symbol;Acc:HGNC:17936]	chr3:127348023-127391652	protein_coding	ENSG00000114631	50512	17936
POLD2	down	206.214	38.813	-2.40953	5e-05	0.00478057	DNA polymerase delta 2, accessory subunit [Source:HGNC Symbol;Acc:HGNC:9176]	chr7:44154279-44163158	protein_coding	ENSG00000106628	5425	9176
POLR1B	down	19.0897	5.54896	-1.7825	0.0011	0.0373083	RNA polymerase I subunit B [Source:HGNC Symbol;Acc:HGNC:20454]	chr2:113299491-113334727	protein_coding	ENSG00000125630	84172	20454
POLR2L	down	274.597	82.4228	-1.7362	0.0008	0.0309964	RNA polymerase II subunit L [Source:HGNC Symbol;Acc:HGNC:9199]	chr11:839720-842545	protein_coding	ENSG00000177700	5441	9199
PPARGC1B	down	2.65926	0.332753	-2.9985	5e-05	0.00478057	PPARG coactivator 1 beta [Source:HGNC Symbol;Acc:HGNC:30022]	chr5:149109860-149234585	protein_coding	ENSG00000155846	133522	30022
PPP1R14A	down	64.7026	7.0414	-3.19989	5e-05	0.00478057	protein phosphatase 1 regulatory inhibitor subunit 14A [Source:HGNC Symbol;Acc:HGNC:14871]	chr19:38741876-38747231	protein_coding	ENSG00000167641	94274	14871
PPP1R14B	down	351.061	117.183	-1.58296	0.0013	0.041233	protein phosphatase 1 regulatory inhibitor subunit 14B [Source:HGNC Symbol;Acc:HGNC:9057]	chr11:64011951-64014413	protein_coding	ENSG00000173457	26472	9057
PPP1R15A	up	19.4214	159.775	3.04032	5e-05	0.00478057	protein phosphatase 1 regulatory subunit 15A [Source:HGNC Symbol;Acc:HGNC:14375]	chr19:49375648-49379314	protein_coding	ENSG00000087074	23645	14375
PRMT1	down	301.354	77.837	-1.95293	5e-05	0.00478057	protein arginine methyltransferase 1 [Source:HGNC Symbol;Acc:HGNC:5187]	chr19:50179153-50191707	protein_coding	ENSG00000126457	3276	5187
PRMT7	down	23.4144	5.54851	-2.07723	0.0015	0.0452697	protein arginine methyltransferase 7 [Source:HGNC Symbol;Acc:HGNC:25557]	chr16:68344958-68482591	protein_coding	ENSG00000132600	54496	25557
PROB1	down	9.11986	1.90879	-2.25636	0.0006	0.0260668	proline rich basic protein 1 [Source:HGNC Symbol;Acc:HGNC:41906]	chr5:138726280-138731402	protein_coding	ENSG00000228672	389333	41906
PRODH	down	3.7333	0.150743	-4.63029	5e-05	0.00478057	proline dehydrogenase 1 [Source:HGNC Symbol;Acc:HGNC:9453]	chr22:18900289-18924066	protein_coding	ENSG00000100033	102724788	9453
PROM2	down	75.6027	14.8409	-2.34886	5e-05	0.00478057	prominin 2 [Source:HGNC Symbol;Acc:HGNC:20685]	chr2:95940200-95957056	protein_coding	ENSG00000155066	150696	20685
PSKH1	down	16.8533	4.07855	-2.04691	0.00135	0.042275	protein serine kinase H1 [Source:HGNC Symbol;Acc:HGNC:9529]	chr16:67927174-67966317	protein_coding	ENSG00000159792	5681	9529
PSMB10	down	55.4741	10.9236	-2.34437	5e-05	0.00478057	proteasome subunit beta 10 [Source:HGNC Symbol;Acc:HGNC:9538]	chr16:67968404-67970990	protein_coding	ENSG00000205220	5699	9538
PSME1	down	174.717	51.4453	-1.76391	0.0012	0.0394754	proteasome activator subunit 1 [Source:HGNC Symbol;Acc:HGNC:9568]	chr14:24605366-24610797	protein_coding	ENSG00000092010	5720	9568
PTGES2	down	134.573	27.2561	-2.30374	5e-05	0.00478057	prostaglandin E synthase 2 [Source:HGNC Symbol;Acc:HGNC:17822]	chr9:130882971-130890741	protein_coding	ENSG00000148334	80142	17822
PTGR1	up	57.0999	267.681	2.22896	5e-05	0.00478057	prostaglandin reductase 1 [Source:HGNC Symbol;Acc:HGNC:18429]	chr9:114287438-114362135	protein_coding	ENSG00000106853	22949	18429
PTGS2	up	0.219339	6.24152	4.83066	0.00015	0.0108449	prostaglandin-endoperoxide synthase 2 [Source:HGNC Symbol;Acc:HGNC:9605]	chr1:186640922-186649559	protein_coding	ENSG00000073756	5743	9605
PTPRF	down	94.9074	30.0342	-1.65991	0.00015	0.0108449	protein tyrosine phosphatase, receptor type F [Source:HGNC Symbol;Acc:HGNC:9670]	chr1:43996546-44089337	protein_coding	ENSG00000142949	5792	9670
PTPRN	up	0.179988	2.20126	3.61236	0.00015	0.0108449	protein tyrosine phosphatase, receptor type N [Source:HGNC Symbol;Acc:HGNC:9676]	chr2:220154344-220174295	protein_coding	ENSG00000054356	5798	9676
PTPRS	down	15.7751	4.23142	-1.89844	0.0011	0.0373083	protein tyrosine phosphatase, receptor type S [Source:HGNC Symbol;Acc:HGNC:9681]	chr19:5206378-5286399	protein_coding	ENSG00000105426	5802	9681
PTPRZ1	down	1.52861	0.163728	-3.22285	0.0002	0.0132766	protein tyrosine phosphatase, receptor type Z1 [Source:HGNC Symbol;Acc:HGNC:9685]	chr7:121513142-121702090	protein_coding	ENSG00000106278	5803	9685
PUF60	down	263.851	70.3451	-1.9072	0.0006	0.0260668	poly(U) binding splicing factor 60 [Source:HGNC Symbol;Acc:HGNC:17042]	chr8:144898513-144912029	protein_coding	ENSG00000179950	22827	17042
PUS1	down	39.8181	8.82954	-2.17301	0.0003	0.0172626	pseudouridylate synthase 1 [Source:HGNC Symbol;Acc:HGNC:15508]	chr12:132413744-132430441	protein_coding	ENSG00000177192	80324	15508
PYCARD	down	99.5314	22.1617	-2.16708	0.00025	0.0153029	PYD and CARD domain containing [Source:HGNC Symbol;Acc:HGNC:16608]	chr16:31212805-31214313	protein_coding	ENSG00000103490	29108	16608
PYCRL	down	28.7602	1.72951	-4.05564	5e-05	0.00478057	pyrroline-5-carboxylate reductase-like [Source:HGNC Symbol;Acc:HGNC:25846]	chr8:144686082-144691943	protein_coding	ENSG00000104524	65263	25846
PYGB	down	178.337	51.2823	-1.79807	0.0003	0.0172626	phosphorylase, glycogen; brain [Source:HGNC Symbol;Acc:HGNC:9723]	chr20:25228704-25371619	protein_coding	ENSG00000100994	5834	9723
PYGL	down	72.4201	23.4367	-1.62762	0.0007	0.0284455	phosphorylase, glycogen, liver [Source:HGNC Symbol;Acc:HGNC:9725]	chr14:51324608-51411454	protein_coding	ENSG00000100504	5836	9725
QPCT	up	1.66927	10.7146	2.6823	5e-05	0.00478057	glutaminyl-peptide cyclotransferase [Source:HGNC Symbol;Acc:HGNC:9753]	chr2:37571716-37600465	protein_coding	ENSG00000115828	25797	9753
QTRT1	down	46.4679	11.8477	-1.97163	0.0006	0.0260668	queuine tRNA-ribosyltransferase catalytic subunit 1 [Source:HGNC Symbol;Acc:HGNC:23797]	chr19:10812126-10824041	protein_coding	ENSG00000213339	81890	23797
RAB20	down	11.8517	2.82886	-2.0668	0.00165	0.0479327	RAB20, member RAS oncogene family [Source:HGNC Symbol;Acc:HGNC:18260]	chr13:111175412-111214080	protein_coding	ENSG00000139832	55647	18260
RAB3A	down	4.62475	0.701272	-2.72133	0.0008	0.0309964	RAB3A, member RAS oncogene family [Source:HGNC Symbol;Acc:HGNC:9777]	chr19:18307593-18314884	protein_coding	ENSG00000105649	5864	9777
RABL6	down	86.2304	18.2395	-2.24113	5e-05	0.00478057	RAB, member RAS oncogene family-like 6 [Source:HGNC Symbol;Acc:HGNC:24703]	chr9:139702394-139735639	protein_coding	ENSG00000196642	55684	24703
RAC3	down	110.545	19.2728	-2.52	5e-05	0.00478057	ras-related C3 botulinum toxin substrate 3 (rho family, small GTP binding protein Rac3) [Source:HGNC Symbol;Acc:HGNC:9803]	chr17:79989499-79992078	protein_coding	ENSG00000169750	5881	9803
RALGDS	down	47.0488	12.6773	-1.89191	5e-05	0.00478057	ral guanine nucleotide dissociation stimulator [Source:HGNC Symbol;Acc:HGNC:9842]	chr9:135973106-136024721	protein_coding	ENSG00000160271	5900	9842
RAMP1	down	61.4461	5.63733	-3.44624	5e-05	0.00478057	receptor activity modifying protein 1 [Source:HGNC Symbol;Acc:HGNC:9843]	chr2:238767535-238820756	protein_coding	ENSG00000132329	10267	9843
RANBP9	up	8.85166	32.9986	1.89839	0.0006	0.0260668	RAN binding protein 9 [Source:HGNC Symbol;Acc:HGNC:13727]	chr6:13621729-13711796	protein_coding	ENSG00000010017	10048	13727
RARRES3	down	18.1691	2.48873	-2.868	0.0004	0.0204854	retinoic acid receptor responder 3 [Source:HGNC Symbol;Acc:HGNC:9869]	chr11:63304287-63313934	protein_coding	ENSG00000133321	5920	9869
RASD1	up	0.280781	5.90153	4.39357	0.0005	0.023335	ras related dexamethasone induced 1 [Source:HGNC Symbol;Acc:HGNC:15828]	chr17:17397750-17399709	protein_coding	ENSG00000108551	51655	15828
RASL10B	down	9.20118	1.54796	-2.57145	0.00025	0.0153029	RAS like family 10 member B [Source:HGNC Symbol;Acc:HGNC:30295]	chr17:34058667-34070540	protein_coding	ENSG00000270885	91608	30295
RASL11B	down	8.0008	1.49334	-2.4216	0.00035	0.0188459	RAS like family 11 member B [Source:HGNC Symbol;Acc:HGNC:23804]	chr4:53728456-53733002	protein_coding	ENSG00000128045	65997	23804
RBFA	down	20.0912	4.17131	-2.26799	0.00045	0.0218871	ribosome binding factor A (putative) [Source:HGNC Symbol;Acc:HGNC:26120]	chr18:77794357-77806397	protein_coding	ENSG00000101546	79863	26120
RCL1	down	27.9042	6.9979	-1.99549	0.00055	0.0247675	RNA terminal phosphate cyclase like 1 [Source:HGNC Symbol;Acc:HGNC:17687]	chr9:4792868-4861075	protein_coding	ENSG00000120158	10171	17687
RDH16	down	4.10588	0.247532	-4.05201	0.0002	0.0132766	retinol dehydrogenase 16 (all-trans) [Source:HGNC Symbol;Acc:HGNC:29674]	chr12:57345214-57352103	protein_coding	ENSG00000139547	8608	29674
REEP6	down	4.51765	0.53164	-3.08705	0.00115	0.0383727	receptor accessory protein 6 [Source:HGNC Symbol;Acc:HGNC:30078]	chr19:1490745-1497926	protein_coding	ENSG00000115255	92840	30078
RGS14	down	25.4623	4.12591	-2.62558	0.0002	0.0132766	regulator of G-protein signaling 14 [Source:HGNC Symbol;Acc:HGNC:9996]	chr5:176784837-176799602	protein_coding	ENSG00000169220	10636	9996
RGS16	down	3.81702	0.882891	-2.11214	0.0017	0.0488435	regulator of G-protein signaling 16 [Source:HGNC Symbol;Acc:HGNC:9997]	chr1:182567757-182573543	protein_coding	ENSG00000143333	6004	9997
RIN1	down	29.0325	6.42753	-2.17533	0.0003	0.0172626	Ras and Rab interactor 1 [Source:HGNC Symbol;Acc:HGNC:18749]	chr11:66099532-66104311	protein_coding	ENSG00000174791	9610	18749
RIN3	down	17.7398	4.80653	-1.88392	0.0007	0.0284455	Ras and Rab interactor 3 [Source:HGNC Symbol;Acc:HGNC:18751]	chr14:92980117-93155339	protein_coding	ENSG00000100599	79890	18751
RIPK4	down	52.33	8.90826	-2.55442	5e-05	0.00478057	receptor interacting serine/threonine kinase 4 [Source:HGNC Symbol;Acc:HGNC:496]	chr21:43159528-43187266	protein_coding	ENSG00000183421	54101	496
RIT1	up	14.0641	68.7756	2.28988	0.0007	0.0284455	Ras like without CAAX 1 [Source:HGNC Symbol;Acc:HGNC:10023]	chr1:155867598-155881195	protein_coding	ENSG00000143622	6016	10023
RND1	up	0.339388	4.40441	3.69794	0.00045	0.0218871	Rho family GTPase 1 [Source:HGNC Symbol;Acc:HGNC:18314]	chr12:49250927-49259681	protein_coding	ENSG00000172602	27289	18314
RNF6	up	6.38064	39.7063	2.63759	0.0004	0.0204854	ring finger protein 6 [Source:HGNC Symbol;Acc:HGNC:10069]	chr13:26786898-26796630	protein_coding	ENSG00000127870	6049	10069
RORA	up	0.149378	4.0885	4.77453	5e-05	0.00478057	RAR related orphan receptor A [Source:HGNC Symbol;Acc:HGNC:10258]	chr15:60780482-61521518	protein_coding	ENSG00000069667	6095	10258
RPL10	down	2273.12	796.956	-1.5121	0.0014	0.0433548	ribosomal protein L10 [Source:HGNC Symbol;Acc:HGNC:10298]	chrX:153625494-153650065	protein_coding	ENSG00000147403	6134	10298
RPL13	down	3041.58	792.453	-1.94043	0.0003	0.0172626	ribosomal protein L13 [Source:HGNC Symbol;Acc:HGNC:10303]	chr16:89627064-89633236	protein_coding	ENSG00000167526	6137	10303
RPL13A	down	2825.41	763.796	-1.8872	5e-05	0.00478057	ribosomal protein L13a [Source:HGNC Symbol;Acc:HGNC:10304]	chr19:49990810-49995565	protein_coding	ENSG00000142541	23521	10304
RPL18	down	2050.75	596.716	-1.78104	0.0005	0.023335	ribosomal protein L18 [Source:HGNC Symbol;Acc:HGNC:10310]	chr19:49118584-49140695	protein_coding	ENSG00000063177	6141	10310
RPL18A	down	2008.54	559.826	-1.84309	0.00025	0.0153029	ribosomal protein L18a [Source:HGNC Symbol;Acc:HGNC:10311]	chr19:17970684-17974962	protein_coding	ENSG00000105640	6142	10311
RPL27	down	2632.61	939.197	-1.48699	0.0014	0.0433548	ribosomal protein L27 [Source:HGNC Symbol;Acc:HGNC:10328]	chr17:41150289-41154976	protein_coding	ENSG00000131469	6155	10328
RPL29	down	1094.83	362.518	-1.59458	0.0005	0.023335	ribosomal protein L29 [Source:HGNC Symbol;Acc:HGNC:10331]	chr3:52027615-52029958	protein_coding	ENSG00000162244	6159	10331
RPL35	down	7158.42	2398.77	-1.57735	0.00025	0.0153029	ribosomal protein L35 [Source:HGNC Symbol;Acc:HGNC:10344]	chr9:127615695-127624240	protein_coding	ENSG00000136942	11224	10344
RPL7A	down	6508.42	2013.34	-1.69271	0.00035	0.0188459	ribosomal protein L7a [Source:HGNC Symbol;Acc:HGNC:10364]	chr9:136215068-136218281	protein_coding	ENSG00000148303	6130	10364
RPL8	down	5371.5	1766.57	-1.60437	0.00095	0.0343127	ribosomal protein L8 [Source:HGNC Symbol;Acc:HGNC:10368]	chr8:146015153-146017972	protein_coding	ENSG00000161016	102465978	10368
RPLP0	down	2677.62	910.228	-1.55665	0.0014	0.0433548	ribosomal protein lateral stalk subunit P0 [Source:HGNC Symbol;Acc:HGNC:10371]	chr12:120634488-120639014	protein_coding	ENSG00000089157	6175	10371
RPP25L	down	38.6373	9.27672	-2.05831	0.00095	0.0343127	ribonuclease P/MRP subunit p25 like [Source:HGNC Symbol;Acc:HGNC:19909]	chr9:34610482-34612101	protein_coding	ENSG00000164967	138716	19909
RPS10	down	2749.73	905.647	-1.60227	0.00105	0.0364281	ribosomal protein S10 [Source:HGNC Symbol;Acc:HGNC:10383]	chr6:34247455-34393902	protein_coding	ENSG00000124614	6204	10383
RPS2	down	4001.54	1444.52	-1.46997	0.00155	0.0461691	ribosomal protein S2 [Source:HGNC Symbol;Acc:HGNC:10404]	chr16:2012052-2014861	protein_coding	ENSG00000140988	6187	10404
RPS5	down	2176.17	775.758	-1.48811	0.00105	0.0364281	ribosomal protein S5 [Source:HGNC Symbol;Acc:HGNC:10426]	chr19:58897766-58906173	protein_coding	ENSG00000083845	6193	10426
RPS6KA4	down	109.58	28.1095	-1.96286	0.0001	0.0082015	ribosomal protein S6 kinase A4 [Source:HGNC Symbol;Acc:HGNC:10433]	chr11:64126619-64139687	protein_coding	ENSG00000162302	8986	10433
RPS9	down	2441.82	792.439	-1.62359	0.00175	0.0496336	ribosomal protein S9 [Source:HGNC Symbol;Acc:HGNC:10442]	chr19:54704609-54711515	protein_coding	ENSG00000170889	6203	10442
RPSA	down	1385.2	478.665	-1.53301	0.0009	0.0331836	ribosomal protein SA [Source:HGNC Symbol;Acc:HGNC:6502]	chr3:39448179-39454033	protein_coding	ENSG00000168028	3921	6502
RRAGC	up	13.785	48.4035	1.81201	0.0014	0.0433548	Ras related GTP binding C [Source:HGNC Symbol;Acc:HGNC:19902]	chr1:39303869-39325495	protein_coding	ENSG00000116954	64121	19902
RRAGD	up	0.0919377	2.23463	4.60324	0.00035	0.0188459	Ras related GTP binding D [Source:HGNC Symbol;Acc:HGNC:19903]	chr6:90074354-90121989	protein_coding	ENSG00000025039	58528	19903
RRAS	down	85.2265	19.9761	-2.09302	0.00025	0.0153029	related RAS viral (r-ras) oncogene homolog [Source:HGNC Symbol;Acc:HGNC:10447]	chr19:50138548-50143458	protein_coding	ENSG00000126458	6237	10447
RRP1	down	43.5696	12.1859	-1.83811	0.0006	0.0260668	ribosomal RNA processing 1 [Source:HGNC Symbol;Acc:HGNC:18785]	chr21:45209393-45225174	protein_coding	ENSG00000160214	8568	18785
RRP7A	down	51.8835	14.1078	-1.87878	0.00025	0.0153029	ribosomal RNA processing 7 homolog A [Source:HGNC Symbol;Acc:HGNC:24286]	chr22:42905973-42915808	protein_coding	ENSG00000189306	27341	24286
RRP9	down	29.8027	6.88057	-2.11484	0.0004	0.0204854	ribosomal RNA processing 9, small subunit (SSU) processome component, homolog (yeast) [Source:HGNC Symbol;Acc:HGNC:16829]	chr3:51967445-51975957	protein_coding	ENSG00000114767	9136	16829
RRS1	down	39.2347	9.17768	-2.09593	0.00015	0.0108449	ribosome biogenesis regulator homolog [Source:HGNC Symbol;Acc:HGNC:17083]	chr8:67341262-67342968	protein_coding	ENSG00000179041	23212	17083
RTEL1	down	27.6119	4.22772	-2.70734	5e-05	0.00478057	regulator of telomere elongation helicase 1 [Source:HGNC Symbol;Acc:HGNC:15888]	chr20:62289162-62327606	protein_coding	ENSG00000258366	51750	15888
RTN4RL1	down	13.8336	1.35276	-3.3542	5e-05	0.00478057	reticulon 4 receptor like 1 [Source:HGNC Symbol;Acc:HGNC:21329]	chr17:1837970-1928639	protein_coding	ENSG00000185924	146760	21329
RUVBL2	down	218.136	63.38	-1.78313	0.0005	0.023335	RuvB like AAA ATPase 2 [Source:HGNC Symbol;Acc:HGNC:10475]	chr19:49496704-49520338	protein_coding	ENSG00000183207	10856	10475
RXRA	down	75.4066	18.9666	-1.99123	0.0003	0.0172626	retinoid X receptor alpha [Source:HGNC Symbol;Acc:HGNC:10477]	chr9:137218425-137328865	protein_coding	ENSG00000186350	6256	10477
RYBP	up	2.07792	8.4606	2.02562	0.00095	0.0343127	RING1 and YY1 binding protein [Source:HGNC Symbol;Acc:HGNC:10480]	chr3:72420975-72496069	protein_coding	ENSG00000163602	23429	10480
S100A2	down	2859.73	904.437	-1.66079	0.00035	0.0188459	S100 calcium binding protein A2 [Source:HGNC Symbol;Acc:HGNC:10492]	chr1:153533583-153540366	protein_coding	ENSG00000196754	6273	10492
S100A6	down	2402.5	748.575	-1.68232	0.0003	0.0172626	S100 calcium binding protein A6 [Source:HGNC Symbol;Acc:HGNC:10496]	chr1:153507074-153508720	protein_coding	ENSG00000197956	6277	10496
S100A9	down	397.558	108.666	-1.87127	0.00035	0.0188459	S100 calcium binding protein A9 [Source:HGNC Symbol;Acc:HGNC:10499]	chr1:153330329-153333503	protein_coding	ENSG00000163220	6280	10499
S1PR5	down	24.029	5.05054	-2.25026	0.00045	0.0218871	sphingosine-1-phosphate receptor 5 [Source:HGNC Symbol;Acc:HGNC:14299]	chr19:10623417-10628607	protein_coding	ENSG00000180739	53637	14299
SAA1	down	167.276	38.283	-2.12746	0.0005	0.023335	serum amyloid A1 [Source:HGNC Symbol;Acc:HGNC:10513]	chr11:18287720-18291524	protein_coding	ENSG00000173432	6288	10513
SAC3D1	down	64.7165	14.6253	-2.14567	0.0006	0.0260668	SAC3 domain containing 1 [Source:HGNC Symbol;Acc:HGNC:30179]	chr11:64808372-64826021	protein_coding	ENSG00000168061	29901	30179
SALL2	down	3.27171	0.365126	-3.16358	0.0001	0.0082015	spalt like transcription factor 2 [Source:HGNC Symbol;Acc:HGNC:10526]	chr14:21989231-22005350	protein_coding	ENSG00000165821	6297	10526
SC5D	up	16.3555	74.7963	2.19319	0.00075	0.0296998	sterol-C5-desaturase [Source:HGNC Symbol;Acc:HGNC:10547]	chr11:121163161-121179403	protein_coding	ENSG00000109929	6309	10547
SCAND1	down	111.439	25.898	-2.10534	0.0005	0.023335	SCAN domain containing 1 [Source:HGNC Symbol;Acc:HGNC:10566]	chr20:34541538-34547394	protein_coding	ENSG00000171222	51282	10566
SCARB1	down	114.018	25.1217	-2.18225	5e-05	0.00478057	scavenger receptor class B member 1 [Source:HGNC Symbol;Acc:HGNC:1664]	chr12:125261401-125348463	protein_coding	ENSG00000073060	949	1664
SCLY	down	22.4134	4.97782	-2.17078	0.00035	0.0188459	selenocysteine lyase [Source:HGNC Symbol;Acc:HGNC:18161]	chr2:238969529-239008054	protein_coding	ENSG00000132330	51540	18161
SCYL2	up	7.13518	30.8115	2.11045	0.00135	0.042275	SCY1 like pseudokinase 2 [Source:HGNC Symbol;Acc:HGNC:19286]	chr12:100661023-100735502	protein_coding	ENSG00000136021	55681	19286
SDCBP2	up	1.85772	26.6851	3.84443	5e-05	0.00478057	syndecan binding protein 2 [Source:HGNC Symbol;Acc:HGNC:15756]	chr20:1290552-1309883	protein_coding	ENSG00000125775	27111	15756
SDHA	down	101.912	31.8597	-1.67752	0.00115	0.0383727	succinate dehydrogenase complex flavoprotein subunit A [Source:HGNC Symbol;Acc:HGNC:10680]	chr5:218355-256815	protein_coding	ENSG00000073578	6389	10680
SDHAF4	down	8.3073	1.15611	-2.84511	0.0008	0.0309964	succinate dehydrogenase complex assembly factor 4 [Source:HGNC Symbol;Acc:HGNC:20957]	chr6:71276619-71299272	protein_coding	ENSG00000154079	135154	20957
SDK2	down	0.737246	0.0663366	-3.47427	0.00015	0.0108449	sidekick cell adhesion molecule 2 [Source:HGNC Symbol;Acc:HGNC:19308]	chr17:71330522-71640228	protein_coding	ENSG00000069188	54549	19308
SDPR	down	4.0105	0.891069	-2.17017	0.0015	0.0452697	serum deprivation response [Source:HGNC Symbol;Acc:HGNC:10690]	chr2:192699027-192711981	protein_coding	ENSG00000168497	8436	10690
SEMA3F	down	18.6153	3.85007	-2.27353	0.00075	0.0296998	semaphorin 3F [Source:HGNC Symbol;Acc:HGNC:10728]	chr3:50192523-50226508	protein_coding	ENSG00000001617	6405	10728
SEMA6B	down	7.5703	1.2641	-2.58224	0.0012	0.0394754	semaphorin 6B [Source:HGNC Symbol;Acc:HGNC:10739]	chr19:4542604-4559820	protein_coding	ENSG00000167680	10501	10739
SEPW1	down	382.629	72.8123	-2.39369	5e-05	0.00478057	selenoprotein W, 1 [Source:HGNC Symbol;Acc:HGNC:10752]	chr19:48281828-48287941	protein_coding	ENSG00000178980	6415	10752
SERINC1	up	20.5475	89.516	2.12318	0.00025	0.0153029	serine incorporator 1 [Source:HGNC Symbol;Acc:HGNC:13464]	chr6:122764498-122792967	protein_coding	ENSG00000111897	57515	13464
SERINC2	down	337.985	79.7412	-2.08356	5e-05	0.00478057	serine incorporator 2 [Source:HGNC Symbol;Acc:HGNC:23231]	chr1:31882411-31907527	protein_coding	ENSG00000168528	347735	23231
SERPINA3	down	9.83398	1.23271	-2.99594	5e-05	0.00478057	serpin family A member 3 [Source:HGNC Symbol;Acc:HGNC:16]	chr14:95078720-95090392	protein_coding	ENSG00000196136	.	16
SERPINB6	down	80.9893	22.5935	-1.84182	0.0015	0.0452697	serpin family B member 6 [Source:HGNC Symbol;Acc:HGNC:8950]	chr6:2948392-2972399	protein_coding	ENSG00000124570	5269	8950
SERPINF2	down	6.68666	0.89267	-2.90509	5e-05	0.00478057	serpin family F member 2 [Source:HGNC Symbol;Acc:HGNC:9075]	chr17:1646129-1658562	protein_coding	ENSG00000167711	5345	9075
SF3B5	down	322.396	91.2297	-1.82126	0.00075	0.0296998	splicing factor 3b subunit 5 [Source:HGNC Symbol;Acc:HGNC:21083]	chr6:144416017-144416710	protein_coding	ENSG00000169976	83443	21083
SFN	down	1299.59	466.177	-1.4791	0.0011	0.0373083	stratifin [Source:HGNC Symbol;Acc:HGNC:10773]	chr1:27189628-27190948	protein_coding	ENSG00000175793	2810	10773
SFXN4	down	37.9437	9.09302	-2.06103	0.00045	0.0218871	sideroflexin 4 [Source:HGNC Symbol;Acc:HGNC:16088]	chr10:120900424-120925179	protein_coding	ENSG00000183605	119559	16088
SGPP2	up	0.660877	5.27956	2.99796	0.00065	0.0272231	sphingosine-1-phosphate phosphatase 2 [Source:HGNC Symbol;Acc:HGNC:19953]	chr2:223289235-223425667	protein_coding	ENSG00000163082	130367	19953
SH3BP1	down	51.3508	14.6186	-1.81258	0.0011	0.0373083	SH3 domain binding protein 1 [Source:HGNC Symbol;Acc:HGNC:10824]	chr22:38035481-38052124	protein_coding	ENSG00000100092	23616	10824
SIGMAR1	down	178.791	32.7401	-2.44915	5e-05	0.00478057	sigma non-opioid intracellular receptor 1 [Source:HGNC Symbol;Acc:HGNC:8157]	chr9:34634718-34637806	protein_coding	ENSG00000147955	10280	8157
SIPA1L2	up	1.67796	8.92246	2.41074	5e-05	0.00478057	signal induced proliferation associated 1 like 2 [Source:HGNC Symbol;Acc:HGNC:23800]	chr1:232533710-232697304	protein_coding	ENSG00000116991	57568	23800
SLC16A14	up	2.42408	14.1173	2.54196	0.00025	0.0153029	solute carrier family 16 member 14 [Source:HGNC Symbol;Acc:HGNC:26417]	chr2:230899689-230933715	protein_coding	ENSG00000163053	151473	26417
SLC16A4	up	4.92561	23.2582	2.23937	0.0004	0.0204854	solute carrier family 16 member 4 [Source:HGNC Symbol;Acc:HGNC:10925]	chr1:110905469-110933704	protein_coding	ENSG00000168679	9122	10925
SLC19A1	down	36.5496	3.51633	-3.37771	0.00105	0.0364281	solute carrier family 19 member 1 [Source:HGNC Symbol;Acc:HGNC:10937]	chr21:46825051-46964325	protein_coding	ENSG00000173638	6573	10937
SLC25A1	down	144.859	34.7791	-2.05836	0.0001	0.0082015	solute carrier family 25 member 1 [Source:HGNC Symbol;Acc:HGNC:10979]	chr22:19163087-19166343	protein_coding	ENSG00000100075	6576	10979
SLC25A15	down	19.6604	4.75629	-2.04738	0.00175	0.0496336	solute carrier family 25 member 15 [Source:HGNC Symbol;Acc:HGNC:10985]	chr13:41363632-41384247	protein_coding	ENSG00000102743	10166	10985
SLC25A39	down	302.836	98.463	-1.62088	0.00105	0.0364281	solute carrier family 25 member 39 [Source:HGNC Symbol;Acc:HGNC:24279]	chr17:42396992-42402238	protein_coding	ENSG00000013306	51629	24279
SLC25A45	up	0.956901	4.90264	2.35712	0.0009	0.0331836	solute carrier family 25 member 45 [Source:HGNC Symbol;Acc:HGNC:27442]	chr11:65142662-65150142	protein_coding	ENSG00000162241	283130	27442
SLC25A6	down	148.003	38.375	-1.94739	0.00025	0.0153029	solute carrier family 25 member 6 [Source:HGNC Symbol;Acc:HGNC:10992], mapped to PAR; chrY:1455044-1461617	chrX:1505044-1511617	protein_coding	ENSG00000169100	293	10992
SLC27A5	down	26.9374	3.03629	-3.14923	0.0003	0.0172626	solute carrier family 27 member 5 [Source:HGNC Symbol;Acc:HGNC:10999]	chr19:59009699-59023432	protein_coding	ENSG00000083807	10998	10999
SLC28A3	up	0.266732	2.12155	2.99165	5e-05	0.00478057	solute carrier family 28 member 3 [Source:HGNC Symbol;Acc:HGNC:16484]	chr9:86890371-86955598	protein_coding	ENSG00000197506	64078	16484
SLC29A1	down	82.5035	16.7783	-2.29786	5e-05	0.00478057	solute carrier family 29 member 1 (Augustine blood group) [Source:HGNC Symbol;Acc:HGNC:11003]	chr6:44187241-44201888	protein_coding	ENSG00000112759	2030	11003
SLC2A3	up	6.07474	21.8092	1.84404	0.00125	0.0403184	solute carrier family 2 member 3 [Source:HGNC Symbol;Acc:HGNC:11007]	chr12:8071825-8088871	protein_coding	ENSG00000059804	6515	11007
SLC38A1	up	43.6147	149.75	1.77967	0.00095	0.0343127	solute carrier family 38 member 1 [Source:HGNC Symbol;Acc:HGNC:13447]	chr12:46576845-46662902	protein_coding	ENSG00000111371	81539	13447
SLC38A5	down	131.716	32.1954	-2.0325	5e-05	0.00478057	solute carrier family 38 member 5 [Source:HGNC Symbol;Acc:HGNC:18070]	chrX:48316919-48328644	protein_coding	ENSG00000017483	92745	18070
SLC39A4	down	32.2306	8.0139	-2.00786	0.00055	0.0247675	solute carrier family 39 member 4 [Source:HGNC Symbol;Acc:HGNC:17129]	chr8:145637797-145642279	protein_coding	ENSG00000147804	55630	17129
SLC46A3	up	0.842694	6.72884	2.99728	5e-05	0.00478057	solute carrier family 46 member 3 [Source:HGNC Symbol;Acc:HGNC:27501]	chr13:29274216-29293107	protein_coding	ENSG00000139508	283537	27501
SLC7A11	up	2.08224	67.7319	5.02363	5e-05	0.00478057	solute carrier family 7 member 11 [Source:HGNC Symbol;Acc:HGNC:11059]	chr4:139085250-139163503	protein_coding	ENSG00000151012	23657	11059
SLIT2	up	0.28799	1.54701	2.42539	0.00065	0.0272231	slit guidance ligand 2 [Source:HGNC Symbol;Acc:HGNC:11086]	chr4:20254882-20622182	protein_coding	ENSG00000145147	9353	11086
SMPD1	up	3.63154	18.1129	2.31837	0.0007	0.0284455	sphingomyelin phosphodiesterase 1 [Source:HGNC Symbol;Acc:HGNC:11120]	chr11:6411660-6416225	protein_coding	ENSG00000166311	6609	11120
SNCG	down	50.6204	8.62932	-2.5524	0.00015	0.0108449	synuclein gamma [Source:HGNC Symbol;Acc:HGNC:11141]	chr10:88718386-88723017	protein_coding	ENSG00000173267	6623	11141
SORBS1	up	0.0866045	1.12759	3.70266	5e-05	0.00478057	sorbin and SH3 domain containing 1 [Source:HGNC Symbol;Acc:HGNC:14565]	chr10:97071527-97321171	protein_coding	ENSG00000095637	10580	14565
SORCS2	down	12.8764	2.40242	-2.42217	0.00015	0.0108449	sortilin related VPS10 domain containing receptor 2 [Source:HGNC Symbol;Acc:HGNC:16698]	chr4:7194264-7744563	protein_coding	ENSG00000184985	57537	16698
SORD	down	72.3509	12.034	-2.58789	0.00015	0.0108449	sorbitol dehydrogenase [Source:HGNC Symbol;Acc:HGNC:11184]	chr15:45315301-45369383	protein_coding	ENSG00000140263	6652	11184
SOX12	down	11.6528	3.17079	-1.87777	0.00065	0.0272231	SRY-box 12 [Source:HGNC Symbol;Acc:HGNC:11198]	chr20:306238-310868	protein_coding	ENSG00000177732	6666	11198
SOX18	down	9.08739	0.928627	-3.29069	0.0002	0.0132766	SRY-box 18 [Source:HGNC Symbol;Acc:HGNC:11194]	chr20:62678934-62680994	protein_coding	ENSG00000203883	54345	11194
SPRED3	up	0.705875	3.63633	2.365	0.0002	0.0132766	sprouty related EVH1 domain containing 3 [Source:HGNC Symbol;Acc:HGNC:31041]	chr19:38879060-38890227	protein_coding	ENSG00000188766	399473	31041
SPRR2D	up	6.59545	41.9555	2.66932	0.00095	0.0343127	small proline rich protein 2D [Source:HGNC Symbol;Acc:HGNC:11264]	chr1:153012200-153014407	protein_coding	ENSG00000163216	6703	11264
SPRY4	up	3.23959	13.1643	2.02275	0.0013	0.041233	sprouty RTK signaling antagonist 4 [Source:HGNC Symbol;Acc:HGNC:15533]	chr5:141689991-141704605	protein_coding	ENSG00000187678	81848	15533
SPTBN2	down	24.3937	5.18534	-2.234	0.00015	0.0108449	spectrin beta, non-erythrocytic 2 [Source:HGNC Symbol;Acc:HGNC:11276]	chr11:66452718-66496430	protein_coding	ENSG00000173898	6712	11276
SQSTM1	up	246.641	929.365	1.91383	0.0008	0.0309964	sequestosome 1 [Source:HGNC Symbol;Acc:HGNC:11280]	chr5:179247758-179285887	protein_coding	ENSG00000161011	8878	11280
SRM	down	195.573	38.3693	-2.34968	5e-05	0.00478057	spermidine synthase [Source:HGNC Symbol;Acc:HGNC:11296]	chr1:11114645-11120081	protein_coding	ENSG00000116649	6723	11296
SRXN1	up	47.7278	275.049	2.52679	5e-05	0.00478057	sulfiredoxin 1 [Source:HGNC Symbol;Acc:HGNC:16132]	chr20:627258-656823	protein_coding	ENSG00000271303	140809	16132
ST6GAL1	down	4.70249	0.846601	-2.47367	0.0001	0.0082015	ST6 beta-galactoside alpha-2,6-sialyltransferase 1 [Source:HGNC Symbol;Acc:HGNC:10860]	chr3:186648273-186796341	protein_coding	ENSG00000073849	6480	10860
ST6GALNAC4	down	55.3099	8.12185	-2.76766	5e-05	0.00478057	ST6 N-acetylgalactosaminide alpha-2,6-sialyltransferase 4 [Source:HGNC Symbol;Acc:HGNC:17846]	chr9:130670164-130679305	protein_coding	ENSG00000136840	27090	17846
ST6GALNAC6	down	62.2744	10.9866	-2.5029	0.0001	0.0082015	ST6 N-acetylgalactosaminide alpha-2,6-sialyltransferase 6 [Source:HGNC Symbol;Acc:HGNC:23364]	chr9:130647599-130667627	protein_coding	ENSG00000160408	30815	23364
STC2	up	11.1743	46.0855	2.04413	5e-05	0.00478057	stanniocalcin 2 [Source:HGNC Symbol;Acc:HGNC:11374]	chr5:172741715-172756506	protein_coding	ENSG00000113739	8614	11374
STEAP3	down	35.0896	2.14737	-4.0304	5e-05	0.00478057	STEAP3 metalloreductase [Source:HGNC Symbol;Acc:HGNC:24592]	chr2:119981406-120023228	protein_coding	ENSG00000115107	55240	24592
STK25	down	105.406	27.3925	-1.94411	0.00035	0.0188459	serine/threonine kinase 25 [Source:HGNC Symbol;Acc:HGNC:11404]	chr2:242295657-242448987	protein_coding	ENSG00000115694	10494	11404
STMN3	down	63.8715	11.0811	-2.52708	5e-05	0.00478057	stathmin 3 [Source:HGNC Symbol;Acc:HGNC:15926]	chr20:62271057-62284780	protein_coding	ENSG00000197457	50861	15926
STX11	up	0.667626	8.51969	3.67369	5e-05	0.00478057	syntaxin 11 [Source:HGNC Symbol;Acc:HGNC:11429]	chr6:144471662-144509507	protein_coding	ENSG00000135604	8676	11429
STX3	up	18.8948	64.6449	1.77454	0.00025	0.0153029	syntaxin 3 [Source:HGNC Symbol;Acc:HGNC:11438]	chr11:59522531-59573355	protein_coding	ENSG00000166900	6809	11438
SULF2	down	26.8233	6.06997	-2.14373	0.00025	0.0153029	sulfatase 2 [Source:HGNC Symbol;Acc:HGNC:20392]	chr20:46285655-46415360	protein_coding	ENSG00000196562	55959	20392
SUMF2	down	140.651	38.4547	-1.87088	5e-05	0.00478057	sulfatase modifying factor 2 [Source:HGNC Symbol;Acc:HGNC:20415]	chr7:56131694-56160689	protein_coding	ENSG00000129103	25870	20415
SUN3	up	0.287948	3.76037	3.70699	0.0003	0.0172626	Sad1 and UNC84 domain containing 3 [Source:HGNC Symbol;Acc:HGNC:22429]	chr7:48026744-48068716	protein_coding	ENSG00000164744	256979	22429
SUSD3	down	3.2617	0.342026	-3.25344	0.0016	0.0470345	sushi domain containing 3 [Source:HGNC Symbol;Acc:HGNC:28391]	chr9:95820969-95847420	protein_coding	ENSG00000157303	203328	28391
SVEP1	up	0.093174	0.72883	2.96758	0.00045	0.0218871	sushi, von Willebrand factor type A, EGF and pentraxin domain containing 1 [Source:HGNC Symbol;Acc:HGNC:15985]	chr9:113127530-113342160	protein_coding	ENSG00000165124	79987	15985
SYTL1	down	22.3293	3.17328	-2.81489	5e-05	0.00478057	synaptotagmin like 1 [Source:HGNC Symbol;Acc:HGNC:15584]	chr1:27668510-27680423	protein_coding	ENSG00000142765	84958	15584
TAC1	up	0	2.87687	inf	5e-05	0.00478057	tachykinin precursor 1 [Source:HGNC Symbol;Acc:HGNC:11517]	chr7:97361219-97369784	protein_coding	ENSG00000006128	6863	11517
TAX1BP1	up	23.1882	80.9777	1.80413	0.0014	0.0433548	Tax1 binding protein 1 [Source:HGNC Symbol;Acc:HGNC:11575]	chr7:27778991-27869384	protein_coding	ENSG00000106052	8887	11575
TBC1D2	down	42.4603	12.0171	-1.82103	0.00115	0.0383727	TBC1 domain family member 2 [Source:HGNC Symbol;Acc:HGNC:18026]	chr9:100961280-101018003	protein_coding	ENSG00000095383	55357	18026
TBL3	down	54.9715	11.6714	-2.2357	5e-05	0.00478057	transducin beta like 3 [Source:HGNC Symbol;Acc:HGNC:11587]	chr16:2022037-2032934	protein_coding	ENSG00000183751	10607	11587
TCEA3	down	20.7824	4.27594	-2.28105	0.0005	0.023335	transcription elongation factor A3 [Source:HGNC Symbol;Acc:HGNC:11615]	chr1:23707553-23751233	protein_coding	ENSG00000204219	6920	11615
TDP2	up	12.8714	50.2788	1.96578	0.00115	0.0383727	tyrosyl-DNA phosphodiesterase 2 [Source:HGNC Symbol;Acc:HGNC:17768]	chr6:24650204-24667261	protein_coding	ENSG00000111802	51567	17768
TEX40	down	8.59195	1.52081	-2.49815	0.00125	0.0403184	testis expressed 40 [Source:HGNC Symbol;Acc:HGNC:19231]	chr11:64067917-64072242	protein_coding	ENSG00000219435	.	19231
TFAP4	down	26.1439	5.36006	-2.28615	5e-05	0.00478057	transcription factor AP-4 [Source:HGNC Symbol;Acc:HGNC:11745]	chr16:4307186-4323076	protein_coding	ENSG00000090447	7023	11745
TGFBI	down	367.188	112.857	-1.70202	0.00015	0.0108449	transforming growth factor beta induced [Source:HGNC Symbol;Acc:HGNC:11771]	chr5:135364583-135399506	protein_coding	ENSG00000120708	7045	11771
THBS1	down	59.2573	15.5074	-1.93403	5e-05	0.00478057	thrombospondin 1 [Source:HGNC Symbol;Acc:HGNC:11785]	chr15:39873293-39891667	protein_coding	ENSG00000137801	7057	11785
THEM6	down	52.5224	7.20316	-2.86623	5e-05	0.00478057	thioesterase superfamily member 6 [Source:HGNC Symbol;Acc:HGNC:29656]	chr8:143808620-143818345	protein_coding	ENSG00000130193	51337	29656
THOP1	down	48.3886	11.1432	-2.1185	0.0005	0.023335	thimet oligopeptidase 1 [Source:HGNC Symbol;Acc:HGNC:11793]	chr19:2785457-2815805	protein_coding	ENSG00000172009	7064	11793
THSD1	down	9.00148	2.3493	-1.93793	0.0016	0.0470345	thrombospondin type 1 domain containing 1 [Source:HGNC Symbol;Acc:HGNC:17754]	chr13:52951301-52980629	protein_coding	ENSG00000136114	55901	17754
TIMP3	down	66.6412	21.2372	-1.64982	0.00085	0.0321412	TIMP metallopeptidase inhibitor 3 [Source:HGNC Symbol;Acc:HGNC:11822]	chr22:32908538-33454358	protein_coding	ENSG00000100234	7078	11822
TLR6	up	0.367485	3.52603	3.26229	0.0002	0.0132766	toll like receptor 6 [Source:HGNC Symbol;Acc:HGNC:16711]	chr4:38825335-38858438	protein_coding	ENSG00000174130	10333	16711
TLX3	up	0	1.21539	inf	5e-05	0.00478057	T-cell leukemia homeobox 3 [Source:HGNC Symbol;Acc:HGNC:13532]	chr5:170736287-170739138	protein_coding	ENSG00000164438	30012	13532
TMEM129	down	10.4674	2.48188	-2.07639	0.0016	0.0470345	transmembrane protein 129 [Source:HGNC Symbol;Acc:HGNC:25137]	chr4:1717678-1723085	protein_coding	ENSG00000168936	92305	25137
TMEM141	down	173.766	44.3753	-1.96932	0.00075	0.0296998	transmembrane protein 141 [Source:HGNC Symbol;Acc:HGNC:28211]	chr9:139685806-139687709	protein_coding	ENSG00000244187	85014	28211
TMEM160	down	112.309	18.8463	-2.57512	0.00015	0.0108449	transmembrane protein 160 [Source:HGNC Symbol;Acc:HGNC:26042]	chr19:47549164-47551888	protein_coding	ENSG00000130748	54958	26042
TMEM177	down	26.6994	4.27431	-2.64304	0.0002	0.0132766	transmembrane protein 177 [Source:HGNC Symbol;Acc:HGNC:28143]	chr2:120436742-120444083	protein_coding	ENSG00000144120	80775	28143
TMEM241	down	4.87005	0.866033	-2.49144	0.0014	0.0433548	transmembrane protein 241 [Source:HGNC Symbol;Acc:HGNC:31723]	chr18:20875980-21017869	protein_coding	ENSG00000134490	85019	31723
TMEM256	down	214.391	49.7765	-2.10671	0.00025	0.0153029	transmembrane protein 256 [Source:HGNC Symbol;Acc:HGNC:28618]	chr17:7306293-7307456	protein_coding	ENSG00000205544	254863	28618
TMEM261	down	28.2256	7.05658	-1.99996	0.00055	0.0247675	transmembrane protein 261 [Source:HGNC Symbol;Acc:HGNC:30536]	chr9:7796489-7800067	protein_coding	ENSG00000137038	90871	30536
TMEM38B	up	6.49991	26.0432	2.00241	0.00085	0.0321412	transmembrane protein 38B [Source:HGNC Symbol;Acc:HGNC:25535]	chr9:108456824-108538893	protein_coding	ENSG00000095209	55151	25535
TMPRSS11E	up	1.61153	8.14288	2.33711	0.00085	0.0321412	transmembrane protease, serine 11E [Source:HGNC Symbol;Acc:HGNC:24465]	chr4:69313166-69363322	protein_coding	ENSG00000087128	28983	24465
TMX4	up	2.43799	9.16745	1.91083	0.0009	0.0331836	thioredoxin related transmembrane protein 4 [Source:HGNC Symbol;Acc:HGNC:25237]	chr20:7957994-8000476	protein_coding	ENSG00000125827	56255	25237
TNFRSF18	down	5.7963	0.628409	-3.20536	0.00115	0.0383727	TNF receptor superfamily member 18 [Source:HGNC Symbol;Acc:HGNC:11914]	chr1:1138887-1142071	protein_coding	ENSG00000186891	8784	11914
TNFRSF8	down	35.3623	8.36688	-2.07945	0.0002	0.0132766	TNF receptor superfamily member 8 [Source:HGNC Symbol;Acc:HGNC:11923]	chr1:12123433-12204264	protein_coding	ENSG00000120949	943	11923
TNFRSF9	up	0.64707	9.09443	3.81299	5e-05	0.00478057	TNF receptor superfamily member 9 [Source:HGNC Symbol;Acc:HGNC:11924]	chr1:7975953-8003225	protein_coding	ENSG00000049249	3604	11924
TNFSF18	up	0	1.21512	inf	5e-05	0.00478057	tumor necrosis factor superfamily member 18 [Source:HGNC Symbol;Acc:HGNC:11932]	chr1:173009099-173020103	protein_coding	ENSG00000120337	8995	11932
TNPO1	up	26.8033	104.687	1.96559	0.00075	0.0296998	transportin 1 [Source:HGNC Symbol;Acc:HGNC:6401]	chr5:72112138-72212560	protein_coding	ENSG00000083312	3842	6401
TNRC6C	up	0.162671	1.11895	2.78212	0.00025	0.0153029	trinucleotide repeat containing 6C [Source:HGNC Symbol;Acc:HGNC:29318]	chr17:75955321-76104916	protein_coding	ENSG00000078687	57690	29318
TNS4	down	215.64	22.2987	-3.27359	5e-05	0.00478057	tensin 4 [Source:HGNC Symbol;Acc:HGNC:24352]	chr17:38632079-38657849	protein_coding	ENSG00000131746	84951	24352
TP53	down	102.056	25.8739	-1.97979	0.00095	0.0343127	tumor protein p53 [Source:HGNC Symbol;Acc:HGNC:11998]	chr17:7565096-7606820	protein_coding	ENSG00000141510	7157	11998
TP53INP2	up	2.13309	27.825	3.70537	5e-05	0.00478057	tumor protein p53 inducible nuclear protein 2 [Source:HGNC Symbol;Acc:HGNC:16104]	chr20:33292093-33301243	protein_coding	ENSG00000078804	58476	16104
TPCN1	down	18.2291	3.91539	-2.21901	0.00055	0.0247675	two pore segment channel 1 [Source:HGNC Symbol;Acc:HGNC:18182]	chr12:113659242-113736390	protein_coding	ENSG00000186815	53373	18182
TRABD	down	66.1156	16.1522	-2.03326	0.00065	0.0272231	TraB domain containing [Source:HGNC Symbol;Acc:HGNC:28805]	chr22:50624343-50638027	protein_coding	ENSG00000170638	80305	28805
TRAF1	up	0.907802	7.35501	3.01828	5e-05	0.00478057	TNF receptor associated factor 1 [Source:HGNC Symbol;Acc:HGNC:12031]	chr9:123664670-123691451	protein_coding	ENSG00000056558	7185	12031
TRAK2	up	3.04472	11.8161	1.95637	0.0011	0.0373083	trafficking kinesin protein 2 [Source:HGNC Symbol;Acc:HGNC:13206]	chr2:202241929-202316302	protein_coding	ENSG00000115993	66008	13206
TRAP1	down	195.101	28.2572	-2.78753	5e-05	0.00478057	TNF receptor associated protein 1 [Source:HGNC Symbol;Acc:HGNC:16264]	chr16:3692938-3767598	protein_coding	ENSG00000126602	10131	16264
TRAPPC6A	down	11.5753	2.0264	-2.51406	0.00165	0.0479327	trafficking protein particle complex 6A [Source:HGNC Symbol;Acc:HGNC:23069]	chr19:45666185-45681495	protein_coding	ENSG00000007255	79090	23069
TRIB3	up	48.2501	153.912	1.67351	0.00025	0.0153029	tribbles pseudokinase 3 [Source:HGNC Symbol;Acc:HGNC:16228]	chr20:361260-378203	protein_coding	ENSG00000101255	57761	16228
TRIM36	up	0.107663	3.06217	4.82997	0.0001	0.0082015	tripartite motif containing 36 [Source:HGNC Symbol;Acc:HGNC:16280]	chr5:114460458-114516243	protein_coding	ENSG00000152503	55521	16280
TRIM65	down	30.5192	6.15876	-2.30901	5e-05	0.00478057	tripartite motif containing 65 [Source:HGNC Symbol;Acc:HGNC:27316]	chr17:73885040-73893084	protein_coding	ENSG00000141569	201292	27316
TRMT61A	down	23.6234	6.29074	-1.90891	0.0007	0.0284455	tRNA methyltransferase 61A [Source:HGNC Symbol;Acc:HGNC:23790]	chr14:103995520-104003410	protein_coding	ENSG00000166166	115708	23790
TRPV3	up	1.71464	15.9045	3.21346	5e-05	0.00478057	transient receptor potential cation channel subfamily V member 3 [Source:HGNC Symbol;Acc:HGNC:18084]	chr17:3343312-3461289	protein_coding	ENSG00000167723	162514	18084
TSPAN1	down	65.5867	14.2287	-2.2046	0.0001	0.0082015	tetraspanin 1 [Source:HGNC Symbol;Acc:HGNC:20657]	chr1:46640758-46651630	protein_coding	ENSG00000117472	10103	20657
TSPAN4	down	63.7808	16.7419	-1.92966	0.00165	0.0479327	tetraspanin 4 [Source:HGNC Symbol;Acc:HGNC:11859]	chr11:842807-867116	protein_coding	ENSG00000214063	7106	11859
TSPO	down	491.717	97.3939	-2.33592	5e-05	0.00478057	translocator protein [Source:HGNC Symbol;Acc:HGNC:1158]	chr22:43547519-43559248	protein_coding	ENSG00000100300	706	1158
TSR3	down	110.321	28.6752	-1.94384	0.00035	0.0188459	TSR3, acp transferase ribosome maturation factor [Source:HGNC Symbol;Acc:HGNC:14175]	chr16:1383601-1401912	protein_coding	ENSG00000007520	115939	14175
TTC32	up	2.01058	12.5812	2.64559	0.0008	0.0309964	tetratricopeptide repeat domain 32 [Source:HGNC Symbol;Acc:HGNC:32954]	chr2:20096403-20101747	protein_coding	ENSG00000183891	130502	32954
TTLL11	down	5.43004	1.14382	-2.2471	0.00095	0.0343127	tubulin tyrosine ligase like 11 [Source:HGNC Symbol;Acc:HGNC:18113]	chr9:124584206-124855885	protein_coding	ENSG00000175764	158135	18113
TTLL12	down	115.841	17.3895	-2.73586	5e-05	0.00478057	tubulin tyrosine ligase like 12 [Source:HGNC Symbol;Acc:HGNC:28974]	chr22:43562627-43583139	protein_coding	ENSG00000100304	23170	28974
TTYH2	down	4.80232	0.620415	-2.95242	0.0007	0.0284455	tweety family member 2 [Source:HGNC Symbol;Acc:HGNC:13877]	chr17:72209652-72258159	protein_coding	ENSG00000141540	94015	13877
TUFM	down	295.866	106.552	-1.47338	0.00115	0.0383727	Tu translation elongation factor, mitochondrial [Source:HGNC Symbol;Acc:HGNC:12420]	chr16:28853731-28857729	protein_coding	ENSG00000178952	100616256	12420
TXNRD1	up	56.7874	398.06	2.80934	5e-05	0.00478057	thioredoxin reductase 1 [Source:HGNC Symbol;Acc:HGNC:12437]	chr12:104609556-104744083	protein_coding	ENSG00000198431	7296	12437
TYSND1	down	36.0208	9.93311	-1.85851	0.00085	0.0321412	trypsin domain containing 1 [Source:HGNC Symbol;Acc:HGNC:28531]	chr10:71897736-71906412	protein_coding	ENSG00000156521	219743	28531
UBA7	down	2.26357	0.373574	-2.59914	0.00055	0.0247675	ubiquitin like modifier activating enzyme 7 [Source:HGNC Symbol;Acc:HGNC:12471]	chr3:49842639-49851379	protein_coding	ENSG00000182179	100847079	12471
UBE2L6	down	85.2477	25.1805	-1.75935	0.0012	0.0394754	ubiquitin conjugating enzyme E2 L6 [Source:HGNC Symbol;Acc:HGNC:12490]	chr11:57319128-57335757	protein_coding	ENSG00000156587	9246	12490
UBL3	up	3.02571	15.224	2.331	0.0012	0.0394754	ubiquitin like 3 [Source:HGNC Symbol;Acc:HGNC:12504]	chr13:30338507-30424821	protein_coding	ENSG00000122042	5412	12504
UCP2	down	73.2214	11.5356	-2.66618	5e-05	0.00478057	uncoupling protein 2 [Source:HGNC Symbol;Acc:HGNC:12518]	chr11:73685711-73694352	protein_coding	ENSG00000175567	7351	12518
ULBP2	up	3.26467	15.3008	2.22859	0.0006	0.0260668	UL16 binding protein 2 [Source:HGNC Symbol;Acc:HGNC:14894]	chr6:150263135-150270371	protein_coding	ENSG00000131015	80328	14894
ULK1	up	12.2122	37.3257	1.61184	0.00155	0.0461691	unc-51 like autophagy activating kinase 1 [Source:HGNC Symbol;Acc:HGNC:12558]	chr12:132379195-132407712	protein_coding	ENSG00000177169	8408	12558
ULK2	up	1.67635	7.74727	2.20836	0.00045	0.0218871	unc-51 like autophagy activating kinase 2 [Source:HGNC Symbol;Acc:HGNC:13480]	chr17:19674142-19771249	protein_coding	ENSG00000083290	9706	13480
UNC13A	up	0.0441915	0.934196	4.40188	5e-05	0.00478057	unc-13 homolog A [Source:HGNC Symbol;Acc:HGNC:23150]	chr19:17712136-17799174	protein_coding	ENSG00000130477	23025	23150
UNC93B1	down	34.8602	4.80253	-2.85972	5e-05	0.00478057	unc-93 homolog B1 (C. elegans) [Source:HGNC Symbol;Acc:HGNC:13481]	chr11:67758574-67771593	protein_coding	ENSG00000110057	81622	13481
UNG	down	117.861	29.6209	-1.9924	0.0001	0.0082015	uracil DNA glycosylase [Source:HGNC Symbol;Acc:HGNC:12572]	chr12:109535378-109548797	protein_coding	ENSG00000076248	7374	12572
UPK2	down	12.1004	2.34288	-2.3687	0.0009	0.0331836	uroplakin 2 [Source:HGNC Symbol;Acc:HGNC:12579]	chr11:118827025-118829269	protein_coding	ENSG00000110375	7379	12579
UPK3B	down	28.286	3.94622	-2.84154	0.00015	0.0108449	uroplakin 3B [Source:HGNC Symbol;Acc:HGNC:21444]	chr7:76139744-76145838	protein_coding	ENSG00000243566	105375355	21444
UPP1	up	112.026	355.099	1.66438	0.00045	0.0218871	uridine phosphorylase 1 [Source:HGNC Symbol;Acc:HGNC:12576]	chr7:48128240-48148330	protein_coding	ENSG00000183696	7378	12576
UQCC2	down	109.059	16.418	-2.73176	0.0001	0.0082015	ubiquinol-cytochrome c reductase complex assembly factor 2 [Source:HGNC Symbol;Acc:HGNC:21237]	chr6:33664537-33679504	protein_coding	ENSG00000137288	84300	21237
UQCRC1	down	190.582	63.0258	-1.5964	0.00105	0.0364281	ubiquinol-cytochrome c reductase core protein I [Source:HGNC Symbol;Acc:HGNC:12585]	chr3:48636435-48647470	protein_coding	ENSG00000010256	7384	12585
URB1	down	15.5897	4.00984	-1.95898	0.0004	0.0204854	URB1 ribosome biogenesis 1 homolog (S. cerevisiae) [Source:HGNC Symbol;Acc:HGNC:17344]	chr21:33664123-33765335	protein_coding	ENSG00000142207	9875	17344
UROS	down	39.5657	9.46453	-2.06365	0.0004	0.0204854	uroporphyrinogen III synthase [Source:HGNC Symbol;Acc:HGNC:12592]	chr10:127477146-127511796	protein_coding	ENSG00000188690	7390	12592
VARS	down	76.0022	19.8895	-1.93403	5e-05	0.00478057	valyl-tRNA synthetase [Source:HGNC Symbol;Acc:HGNC:12651]	chr6:31745294-31763730	protein_coding	ENSG00000204394	7407	12651
VAV2	down	34.7098	11.0206	-1.65515	0.00115	0.0383727	vav guanine nucleotide exchange factor 2 [Source:HGNC Symbol;Acc:HGNC:12658]	chr9:136627015-136857726	protein_coding	ENSG00000160293	7410	12658
VILL	down	4.64348	0.902351	-2.36345	0.0016	0.0470345	villin like [Source:HGNC Symbol;Acc:HGNC:30906]	chr3:38029549-38048679	protein_coding	ENSG00000136059	50853	30906
VLDLR	up	1.05011	7.44157	2.82506	0.00025	0.0153029	very low density lipoprotein receptor [Source:HGNC Symbol;Acc:HGNC:12698]	chr9:2621833-2660053	protein_coding	ENSG00000147852	7436	12698
VPS51	down	64.6756	16.8382	-1.94148	0.00065	0.0272231	VPS51, GARP complex subunit [Source:HGNC Symbol;Acc:HGNC:1172]	chr11:64863630-64883828	protein_coding	ENSG00000149823	738	1172
VWA1	down	41.2859	7.32359	-2.49503	0.0005	0.023335	von Willebrand factor A domain containing 1 [Source:HGNC Symbol;Acc:HGNC:30910]	chr1:1370902-1378262	protein_coding	ENSG00000179403	64856	30910
WAC	up	29.4248	108.084	1.87705	0.00065	0.0272231	WW domain containing adaptor with coiled-coil [Source:HGNC Symbol;Acc:HGNC:17327]	chr10:28821421-28912041	protein_coding	ENSG00000095787	51322	17327
WASL	up	6.05804	23.461	1.95335	0.00145	0.0444002	Wiskott-Aldrich syndrome like [Source:HGNC Symbol;Acc:HGNC:12735]	chr7:123321988-123389121	protein_coding	ENSG00000106299	8976	12735
WDR18	down	49.6759	7.20824	-2.78483	5e-05	0.00478057	WD repeat domain 18 [Source:HGNC Symbol;Acc:HGNC:17956]	chr19:984270-994569	protein_coding	ENSG00000065268	57418	17956
WDR4	down	37.4816	5.95208	-2.65472	5e-05	0.00478057	WD repeat domain 4 [Source:HGNC Symbol;Acc:HGNC:12756]	chr21:44263203-44299665	protein_coding	ENSG00000160193	10785	12756
WNK4	up	0.16041	1.36018	3.08396	0.0015	0.0452697	WNK lysine deficient protein kinase 4 [Source:HGNC Symbol;Acc:HGNC:14544]	chr17:40932695-40948954	protein_coding	ENSG00000126562	65266	14544
WNT3	up	1.14467	5.09066	2.15293	0.00105	0.0364281	Wnt family member 3 [Source:HGNC Symbol;Acc:HGNC:12782]	chr17:44839871-44896126	protein_coding	ENSG00000108379	101929777	12782
WNT4	down	2.14968	0.337891	-2.66949	0.0002	0.0132766	Wnt family member 4 [Source:HGNC Symbol;Acc:HGNC:12783]	chr1:22443797-22469459	protein_coding	ENSG00000162552	54361	12783
XYLT2	down	34.9958	7.7322	-2.17823	0.0002	0.0132766	xylosyltransferase 2 [Source:HGNC Symbol;Acc:HGNC:15517]	chr17:48423452-48440499	protein_coding	ENSG00000015532	64132	15517
YDJC	down	112.104	26.321	-2.09055	0.00075	0.0296998	YdjC homolog (bacterial) [Source:HGNC Symbol;Acc:HGNC:27158]	chr22:21982377-21984353	protein_coding	ENSG00000161179	150223	27158
YOD1	up	2.55459	12.907	2.33699	0.00045	0.0218871	YOD1 deubiquitinase [Source:HGNC Symbol;Acc:HGNC:25035]	chr1:207217193-207226325	protein_coding	ENSG00000180667	55432	25035
YPEL5	up	17.5739	81.9084	2.22058	5e-05	0.00478057	yippee like 5 [Source:HGNC Symbol;Acc:HGNC:18329]	chr2:30369806-30383399	protein_coding	ENSG00000119801	51646	18329
ZBTB43	up	5.01092	25.3667	2.33979	0.0001	0.0082015	zinc finger and BTB domain containing 43 [Source:HGNC Symbol;Acc:HGNC:17908]	chr9:129567284-129600489	protein_coding	ENSG00000169155	23099	17908
ZDHHC8	down	31.9641	6.56223	-2.28419	0.0008	0.0309964	zinc finger DHHC-type containing 8 [Source:HGNC Symbol;Acc:HGNC:18474]	chr22:20119329-20135530	protein_coding	ENSG00000099904	29801	18474
ZFAND4	up	0.394506	2.68141	2.76487	0.0007	0.0284455	zinc finger AN1-type containing 4 [Source:HGNC Symbol;Acc:HGNC:23504]	chr10:46110948-46168200	protein_coding	ENSG00000172671	93550	23504
ZFAND5	up	31.5683	92.767	1.55514	0.0016	0.0470345	zinc finger AN1-type containing 5 [Source:HGNC Symbol;Acc:HGNC:13008]	chr9:74966340-74980151	protein_coding	ENSG00000107372	7763	13008
ZNF165	up	2.29621	27.5181	3.58305	5e-05	0.00478057	zinc finger protein 165 [Source:HGNC Symbol;Acc:HGNC:12953]	chr6:28048752-28057341	protein_coding	ENSG00000197279	7718	12953
ZNF184	up	1.35726	6.33172	2.22191	0.00155	0.0461691	zinc finger protein 184 [Source:HGNC Symbol;Acc:HGNC:12975]	chr6:27418521-27440897	protein_coding	ENSG00000096654	7738	12975
ZNF395	down	22.062	6.53606	-1.75507	0.0013	0.041233	zinc finger protein 395 [Source:HGNC Symbol;Acc:HGNC:18737]	chr8:28203101-28243983	protein_coding	ENSG00000186918	55893	18737
ZNF433	up	0.313537	2.42722	2.9526	0.0007	0.0284455	zinc finger protein 433 [Source:HGNC Symbol;Acc:HGNC:20811]	chr19:12125546-12146525	protein_coding	ENSG00000197647	163059	20811
ZNF460	up	0.542957	2.73298	2.33157	0.00115	0.0383727	zinc finger protein 460 [Source:HGNC Symbol;Acc:HGNC:21628]	chr19:57791418-57804937	protein_coding	ENSG00000197714	10794	21628
ZNF488	down	15.1228	0.700891	-4.43139	5e-05	0.00478057	zinc finger protein 488 [Source:HGNC Symbol;Acc:HGNC:23535]	chr10:48355088-48373866	protein_coding	ENSG00000265763	118738	23535
ZNF76	down	11.0102	2.68026	-2.0384	0.0013	0.041233	zinc finger protein 76 [Source:HGNC Symbol;Acc:HGNC:13149]	chr6:35227448-35263762	protein_coding	ENSG00000065029	7629	13149
ZNF844	up	0.290872	2.73179	3.23139	0.0001	0.0082015	zinc finger protein 844 [Source:HGNC Symbol;Acc:HGNC:25932]	chr19:12175513-12192380	protein_coding	ENSG00000223547	284391	25932
ZNHIT2	down	44.7922	9.26969	-2.27266	0.0006	0.0260668	zinc finger HIT-type containing 2 [Source:HGNC Symbol;Acc:HGNC:1177]	chr11:64883874-64885180	protein_coding	ENSG00000174276	741	1177
ZXDB	up	0.970938	4.62934	2.25336	0.00075	0.0296998	zinc finger, X-linked, duplicated B [Source:HGNC Symbol;Acc:HGNC:13199]	chrX:57618084-57623978	protein_coding	ENSG00000198455	158586	13199
