# Supplementary material for: Transcriptomic analysis of tobacco-flavored E-cigarette and menthol-flavored E-cigarette exposure in the human middle ear
Source: Sci Rep. 2020 Nov 27;10:20799. doi: 10.1038/s41598-020-77816-2 (PMC7699635; doi:10.1038/s41598-020-77816-2)
Supplement: Supplementary file 3 — Supplementary information 3. [file 41598_2020_77816_MOESM3_ESM.xlsx]

## Sheet: S2. menthol flavor vs control 
Table S2. List of upregulated/downreulated genes in menthol-flavored e-liquid
	|Fold-Change| ≥ 2; P-value ≤ 0.05; Q-value ≤ 0.05
Gene Symbol	Up or down regulated	Control	Menthol	Log2(FC)	P-value	Q-value	Full descriptions of the gene	Locus on hg19 reference sequence	Gene type	Ensembl Gene ID	EntrezGene ID	HGNC ID(s)
AAAS	down	45.1003	11.1934	-2.01048	0.00055	0.0247675	aladin WD repeat nucleoporin [Source:HGNC Symbol;Acc:HGNC:13666]	chr12:53701239-53718542	protein_coding	ENSG00000094914	8086	13666
ABAT	up	1.76546	9.12094	2.36914	0.00025	0.0153029	4-aminobutyrate aminotransferase [Source:HGNC Symbol;Acc:HGNC:23]	chr16:8768421-8878432	protein_coding	ENSG00000183044	18	23
ABCA2	down	6.38684	1.11338	-2.52016	0.0001	0.0082015	ATP binding cassette subfamily A member 2 [Source:HGNC Symbol;Acc:HGNC:32]	chr9:139901678-139923374	protein_coding	ENSG00000107331	20	32
ABCC2	up	0.361453	5.19307	3.84471	5e-05	0.00478057	ATP binding cassette subfamily C member 2 [Source:HGNC Symbol;Acc:HGNC:53]	chr10:101542488-101611949	protein_coding	ENSG00000023839	1244	53
ABHD3	up	11.0662	62.3636	2.49455	5e-05	0.00478057	abhydrolase domain containing 3 [Source:HGNC Symbol;Acc:HGNC:18718]	chr18:19230857-19284766	protein_coding	ENSG00000158201	171586	18718
ABHD4	up	22.0541	108.602	2.29993	5e-05	0.00478057	abhydrolase domain containing 4 [Source:HGNC Symbol;Acc:HGNC:20154]	chr14:23067145-23082121	protein_coding	ENSG00000100439	63874	20154
ABHD5	up	8.23993	29.4438	1.83726	0.0012	0.0394754	abhydrolase domain containing 5 [Source:HGNC Symbol;Acc:HGNC:21396]	chr3:43732361-43760541	protein_coding	ENSG00000011198	51099	21396
ABL2	up	6.27687	30.8396	2.29667	5e-05	0.00478057	ABL proto-oncogene 2, non-receptor tyrosine kinase [Source:HGNC Symbol;Acc:HGNC:77]	chr1:179068461-179198819	protein_coding	ENSG00000143322	27	77
ACBD4	down	6.26979	1.08038	-2.53687	0.0009	0.0331836	acyl-CoA binding domain containing 4 [Source:HGNC Symbol;Acc:HGNC:23337]	chr17:43209966-43221548	protein_coding	ENSG00000181513	79777	23337
ACRC	up	0.254707	1.36803	2.42519	0.0016	0.0470345	acidic repeat containing [Source:HGNC Symbol;Acc:HGNC:15805]	chrX:70798260-70833433	protein_coding	ENSG00000147174	93953	15805
ACSF2	down	68.8968	21.1492	-1.70383	0.00095	0.0343127	acyl-CoA synthetase family member 2 [Source:HGNC Symbol;Acc:HGNC:26101]	chr17:48503518-48552198	protein_coding	ENSG00000167107	80221	26101
ACVR1	up	3.31622	12.3508	1.89699	0.0015	0.0452697	activin A receptor type 1 [Source:HGNC Symbol;Acc:HGNC:171]	chr2:158592955-158732374	protein_coding	ENSG00000115170	90	171
ADAMTS1	up	1.88454	8.39628	2.15554	0.00075	0.0296998	ADAM metallopeptidase with thrombospondin type 1 motif 1 [Source:HGNC Symbol;Acc:HGNC:217]	chr21:28208065-28217728	protein_coding	ENSG00000154734	9510	217
ADAMTSL4	down	24.2031	2.88309	-3.06951	5e-05	0.00478057	ADAMTS like 4 [Source:HGNC Symbol;Acc:HGNC:19706]	chr1:150521844-150533413	protein_coding	ENSG00000143382	54507	19706
ADCK3	down	17.6236	3.65921	-2.26791	0.00015	0.0108449	coenzyme Q8A [Source:HGNC Symbol;Acc:HGNC:16812]	chr1:227085236-227175246	protein_coding	ENSG00000163050	56997	16812
ADM	up	18.5296	103.23	2.47796	5e-05	0.00478057	adrenomedullin [Source:HGNC Symbol;Acc:HGNC:259]	chr11:10326226-10328944	protein_coding	ENSG00000148926	133	259
ADM2	up	0.944401	4.95291	2.3908	0.00065	0.0272231	adrenomedullin 2 [Source:HGNC Symbol;Acc:HGNC:28898]	chr22:50919984-50924869	protein_coding	ENSG00000128165	79924	28898
AGRN	down	108.245	34.7834	-1.63784	0.00045	0.0218871	agrin [Source:HGNC Symbol;Acc:HGNC:329]	chr1:955502-991498	protein_coding	ENSG00000188157	375790	329
AHCY	down	517.248	183.618	-1.49415	0.0012	0.0394754	adenosylhomocysteinase [Source:HGNC Symbol;Acc:HGNC:343]	chr20:32868073-32899608	protein_coding	ENSG00000101444	191	343
AIF1L	down	62.5223	19.2658	-1.69833	0.00075	0.0296998	allograft inflammatory factor 1 like [Source:HGNC Symbol;Acc:HGNC:28904]	chr9:133971862-133998539	protein_coding	ENSG00000126878	83543	28904
AKR1B10	up	0.367887	8.69516	4.56288	5e-05	0.00478057	aldo-keto reductase family 1 member B10 [Source:HGNC Symbol;Acc:HGNC:382]	chr7:134212343-134226160	protein_coding	ENSG00000198074	57016	382
AKR1C1	up	3.41345	588.5	7.42967	5e-05	0.00478057	aldo-keto reductase family 1 member C1 [Source:HGNC Symbol;Acc:HGNC:384]	chr10:5005444-5025475	protein_coding	ENSG00000187134	1645	384
AKR1C2	up	4.2905	36.7175	3.09725	5e-05	0.00478057	aldo-keto reductase family 1 member C2 [Source:HGNC Symbol;Acc:HGNC:385]	chr10:5029591-5046215	protein_coding	ENSG00000151632	1646	385
AKR1C3	up	10.371	92.1906	3.15206	5e-05	0.00478057	aldo-keto reductase family 1 member C3 [Source:HGNC Symbol;Acc:HGNC:386]	chr10:5091003-5149878	protein_coding	ENSG00000196139	8644	386
ALDH1B1	down	30.8496	8.23248	-1.90585	0.001	0.0353867	aldehyde dehydrogenase 1 family member B1 [Source:HGNC Symbol;Acc:HGNC:407]	chr9:38392660-38398658	protein_coding	ENSG00000137124	219	407
ALDH3B2	down	1.74085	0.0827247	-4.39533	0.00155	0.0461691	aldehyde dehydrogenase 3 family member B2 [Source:HGNC Symbol;Acc:HGNC:411]	chr11:67429632-67448671	protein_coding	ENSG00000132746	222	411
ALDH7A1	down	55.5184	15.1894	-1.8699	0.0003	0.0172626	aldehyde dehydrogenase 7 family member A1 [Source:HGNC Symbol;Acc:HGNC:877]	chr5:125866891-125931110	protein_coding	ENSG00000164904	501	877
ALOX12	down	11.529	2.4669	-2.22449	0.00115	0.0383727	arachidonate 12-lipoxygenase, 12S type [Source:HGNC Symbol;Acc:HGNC:429]	chr17:6899383-6914055	protein_coding	ENSG00000108839	239	429
ALOXE3	up	1.20418	6.19643	2.36339	0.0015	0.0452697	arachidonate lipoxygenase 3 [Source:HGNC Symbol;Acc:HGNC:13743]	chr17:7999217-8022365	protein_coding	ENSG00000179148	59344	13743
AMER1	down	3.91241	0.804897	-2.28118	0.00035	0.0188459	APC membrane recruitment protein 1 [Source:HGNC Symbol;Acc:HGNC:26837]	chrX:63404996-63425624	protein_coding	ENSG00000184675	139285	26837
ANK1	down	11.4845	1.35259	-3.0859	5e-05	0.00478057	ankyrin 1 [Source:HGNC Symbol;Acc:HGNC:492]	chr8:41510738-41754280	protein_coding	ENSG00000029534	286	492
ANO9	down	7.71885	1.14105	-2.75802	0.00025	0.0153029	anoctamin 9 [Source:HGNC Symbol;Acc:HGNC:20679]	chr11:418262-442011	protein_coding	ENSG00000185101	338440	20679
APEH	down	62.9845	13.9367	-2.17611	0.00045	0.0218871	acylaminoacyl-peptide hydrolase [Source:HGNC Symbol;Acc:HGNC:586]	chr3:49711434-49726486	protein_coding	ENSG00000164062	327	586
APOL3	down	4.61848	0.4424	-3.38399	5e-05	0.00478057	apolipoprotein L3 [Source:HGNC Symbol;Acc:HGNC:14868]	chr22:36536377-36562225	protein_coding	ENSG00000128284	80833	14868
APRT	down	323.214	88.437	-1.86977	0.00125	0.0403184	adenine phosphoribosyltransferase [Source:HGNC Symbol;Acc:HGNC:626]	chr16:88875746-88878352	protein_coding	ENSG00000198931	353	626
AQP3	down	575.643	62.8034	-3.19626	5e-05	0.00478057	aquaporin 3 (Gill blood group) [Source:HGNC Symbol;Acc:HGNC:636]	chr9:33441151-33447609	protein_coding	ENSG00000165272	360	636
ARC	up	0.21074	18.7711	6.4769	0.0002	0.0132766	activity regulated cytoskeleton associated protein [Source:HGNC Symbol;Acc:HGNC:648]	chr8:143692404-143695833	protein_coding	ENSG00000198576	23237	648
ARHGAP31	up	0.0419798	0.836971	4.31741	0.00065	0.0272231	Rho GTPase activating protein 31 [Source:HGNC Symbol;Acc:HGNC:29216]	chr3:119013219-119139561	protein_coding	ENSG00000031081	57514	29216
ARHGAP4	down	24.9708	4.36472	-2.51628	0.0001	0.0082015	Rho GTPase activating protein 4 [Source:HGNC Symbol;Acc:HGNC:674]	chrX:153172820-153191714	protein_coding	ENSG00000089820	393	674
ARHGEF19	down	40.3288	9.90338	-2.02582	0.00035	0.0188459	Rho guanine nucleotide exchange factor 19 [Source:HGNC Symbol;Acc:HGNC:26604]	chr1:16524598-16539104	protein_coding	ENSG00000142632	128272	26604
ARRDC3	up	2.07924	10.741	2.36901	0.00085	0.0321412	arrestin domain containing 3 [Source:HGNC Symbol;Acc:HGNC:29263]	chr5:90664540-90679176	protein_coding	ENSG00000113369	57561	29263
ASB13	down	31.0535	5.79368	-2.42221	0.00025	0.0153029	ankyrin repeat and SOCS box containing 13 [Source:HGNC Symbol;Acc:HGNC:19765]	chr10:5680830-5708541	protein_coding	ENSG00000196372	79754	19765
ASCL2	down	17.3934	3.35198	-2.37545	0.00065	0.0272231	achaete-scute family bHLH transcription factor 2 [Source:HGNC Symbol;Acc:HGNC:739]	chr11:2289724-2292182	protein_coding	ENSG00000183734	430	739
ASIC1	down	5.19605	0.472165	-3.46005	5e-05	0.00478057	acid sensing ion channel subunit 1 [Source:HGNC Symbol;Acc:HGNC:100]	chr12:50451330-50477394	protein_coding	ENSG00000110881	41	100
ASIC3	up	0	0.694404	inf	5e-05	0.00478057	acid sensing ion channel subunit 3 [Source:HGNC Symbol;Acc:HGNC:101]	chr7:150745378-150749841	protein_coding	ENSG00000213199	9311	101
ASNS	up	17.6459	75.4646	2.09647	0.0003	0.0172626	asparagine synthetase (glutamine-hydrolyzing) [Source:HGNC Symbol;Acc:HGNC:753]	chr7:97481429-97501854	protein_coding	ENSG00000070669	440	753
ASPH	up	30.1161	101.492	1.75276	0.00055	0.0247675	aspartate beta-hydroxylase [Source:HGNC Symbol;Acc:HGNC:757]	chr8:62200513-62627199	protein_coding	ENSG00000198363	444	757
ASS1	down	154.836	42.9293	-1.8507	0.0005	0.023335	argininosuccinate synthase 1 [Source:HGNC Symbol;Acc:HGNC:758]	chr9:133320315-133376661	protein_coding	ENSG00000130707	445	758
ATF3	up	7.97679	36.3205	2.1869	0.00035	0.0188459	activating transcription factor 3 [Source:HGNC Symbol;Acc:HGNC:785]	chr1:212738675-212794119	protein_coding	ENSG00000162772	467	785
ATP13A3	up	12.3408	39.9773	1.69574	0.0017	0.0488435	ATPase 13A3 [Source:HGNC Symbol;Acc:HGNC:24113]	chr3:194123400-194219093	protein_coding	ENSG00000133657	79572	24113
ATP5G1	down	584.069	174.568	-1.74235	0.0004	0.0204854	ATP synthase, H+ transporting, mitochondrial Fo complex subunit C1 (subunit 9) [Source:HGNC Symbol;Acc:HGNC:841]	chr17:46970126-46973233	protein_coding	ENSG00000159199	516	841
B4GALNT1	up	4.9683	30.2213	2.60474	0.0003	0.0172626	beta-1,4-N-acetyl-galactosaminyltransferase 1 [Source:HGNC Symbol;Acc:HGNC:4117]	chr12:58013692-58027138	protein_coding	ENSG00000135454	2583	4117
B4GALNT4	down	15.8862	2.67119	-2.57222	0.0001	0.0082015	beta-1,4-N-acetyl-galactosaminyltransferase 4 [Source:HGNC Symbol;Acc:HGNC:26315]	chr11:369803-382116	protein_coding	ENSG00000182272	338707	26315
B4GALT2	down	72.274	17.3678	-2.05706	0.0006	0.0260668	beta-1,4-galactosyltransferase 2 [Source:HGNC Symbol;Acc:HGNC:925]	chr1:44444873-44456842	protein_coding	ENSG00000117411	8704	925
BCAM	down	24.5041	4.8997	-2.32226	0.0008	0.0309964	basal cell adhesion molecule (Lutheran blood group) [Source:HGNC Symbol;Acc:HGNC:6722]	chr19:45312315-45324677	protein_coding	ENSG00000187244	4059	6722
BCL2L10	down	4.68074	0.915626	-2.35391	0.0015	0.0452697	BCL2 like 10 [Source:HGNC Symbol;Acc:HGNC:993]	chr15:52401459-52404972	protein_coding	ENSG00000137875	10017	993
BFSP1	up	3.55586	15.569	2.13041	0.0009	0.0331836	beaded filament structural protein 1 [Source:HGNC Symbol;Acc:HGNC:1040]	chr20:17474549-17539605	protein_coding	ENSG00000125864	631	1040
BHMT2	up	0.2818	3.63923	3.69089	5e-05	0.00478057	betaine--homocysteine S-methyltransferase 2 [Source:HGNC Symbol;Acc:HGNC:1048]	chr5:78365539-78385289	protein_coding	ENSG00000132840	23743	1048
BMP7	down	19.2414	1.45265	-3.72746	5e-05	0.00478057	bone morphogenetic protein 7 [Source:HGNC Symbol;Acc:HGNC:1074]	chr20:55743803-55841685	protein_coding	ENSG00000101144	655	1074
BOK	down	40.1238	9.65443	-2.05519	0.0003	0.0172626	BOK, BCL2 family apoptosis regulator [Source:HGNC Symbol;Acc:HGNC:1087]	chr2:242498135-242513553	protein_coding	ENSG00000176720	666	1087
BOP1	down	39.2635	5.32818	-2.88147	5e-05	0.00478057	block of proliferation 1 [Source:HGNC Symbol;Acc:HGNC:15519]	chr8:145486054-145515082	protein_coding	ENSG00000261236	102465906	15519
BPIFC	up	0	1.13278	inf	5e-05	0.00478057	BPI fold containing family C [Source:HGNC Symbol;Acc:HGNC:16503]	chr22:32809833-32860471	protein_coding	ENSG00000184459	254240	16503
BTBD2	down	32.0294	7.80321	-2.03726	0.0004	0.0204854	BTB domain containing 2 [Source:HGNC Symbol;Acc:HGNC:15504]	chr19:1985436-2015723	protein_coding	ENSG00000133243	55643	15504
BTG2	down	23.6852	5.69126	-2.05717	0.0003	0.0172626	BTG anti-proliferation factor 2 [Source:HGNC Symbol;Acc:HGNC:1131]	chr1:203274663-203278730	protein_coding	ENSG00000159388	7832	1131
BZW2	down	101.846	30.0614	-1.76041	0.00065	0.0272231	basic leucine zipper and W2 domains 2 [Source:HGNC Symbol;Acc:HGNC:18808]	chr7:16685755-16746148	protein_coding	ENSG00000136261	28969	18808
C11orf31	down	277.383	88.2417	-1.65235	0.0012	0.0394754	chromosome 11 open reading frame 31 [Source:HGNC Symbol;Acc:HGNC:18251]	chr11:57508721-57510883	protein_coding	ENSG00000211450	280636	18251
C19orf60	down	48.4536	11.1715	-2.11678	0.0011	0.0373083	chromosome 19 open reading frame 60 [Source:HGNC Symbol;Acc:HGNC:26098]	chr19:18699534-18703146	protein_coding	ENSG00000006015	55049	26098
C20orf24	up	301.209	881.808	1.5497	0.0013	0.041233	chromosome 20 open reading frame 24 [Source:HGNC Symbol;Acc:HGNC:15870]	chr20:35201890-35274619	protein_coding	ENSG00000101084	55969	15870
C20orf27	down	92.3837	17.4472	-2.40464	0.0003	0.0172626	chromosome 20 open reading frame 27 [Source:HGNC Symbol;Acc:HGNC:15873]	chr20:3734154-3749034	protein_coding	ENSG00000101220	54976	15873
C3	down	92.9236	26.3309	-1.81929	0.00015	0.0108449	complement component 3 [Source:HGNC Symbol;Acc:HGNC:1318]	chr19:6677714-6720693	protein_coding	ENSG00000125730	718	1318
C9orf72	up	1.5202	8.00872	2.39731	0.0015	0.0452697	chromosome 9 open reading frame 72 [Source:HGNC Symbol;Acc:HGNC:28337]	chr9:27546542-27573864	protein_coding	ENSG00000147894	203228	28337
CA9	down	21.8405	0.189416	-6.84931	0.00095	0.0343127	carbonic anhydrase 9 [Source:HGNC Symbol;Acc:HGNC:1383]	chr9:35673852-35681156	protein_coding	ENSG00000107159	768	1383
CAD	down	59.8818	12.0309	-2.31538	5e-05	0.00478057	carbamoyl-phosphate synthetase 2, aspartate transcarbamylase, and dihydroorotase [Source:HGNC Symbol;Acc:HGNC:1424]	chr2:27440257-27466811	protein_coding	ENSG00000084774	790	1424
CALB1	up	0	2.18749	inf	5e-05	0.00478057	calbindin 1 [Source:HGNC Symbol;Acc:HGNC:1434]	chr8:91070835-91095107	protein_coding	ENSG00000104327	793	1434
CALCA	up	0	1.56183	inf	5e-05	0.00478057	calcitonin related polypeptide alpha [Source:HGNC Symbol;Acc:HGNC:1437]	chr11:14926542-15103888	protein_coding	ENSG00000110680	796	1437
CALML5	down	2.28905	0	-inf	5e-05	0.00478057	calmodulin like 5 [Source:HGNC Symbol;Acc:HGNC:18180]	chr10:5540659-5541518	protein_coding	ENSG00000178372	51806	18180
CALU	up	60.9671	182.507	1.58185	0.00085	0.0321412	calumenin [Source:HGNC Symbol;Acc:HGNC:1458]	chr7:128379345-128411531	protein_coding	ENSG00000128595	813	1458
CAPS	down	27.6313	1.45741	-4.24482	0.0004	0.0204854	calcyphosine [Source:HGNC Symbol;Acc:HGNC:1487]	chr19:5911717-5978151	protein_coding	ENSG00000105519	828	1487
CARD6	up	3.98448	13.4219	1.75212	0.0013	0.041233	caspase recruitment domain family member 6 [Source:HGNC Symbol;Acc:HGNC:16394]	chr5:40841285-40860277	protein_coding	ENSG00000132357	84674	16394
CASP4	up	42.01	136.465	1.69973	0.0006	0.0260668	caspase 4 [Source:HGNC Symbol;Acc:HGNC:1505]	chr11:104813592-104840163	protein_coding	ENSG00000196954	837	1505
CAV1	down	305.968	68.3121	-2.16317	5e-05	0.00478057	caveolin 1 [Source:HGNC Symbol;Acc:HGNC:1527]	chr7:116164838-116201238	protein_coding	ENSG00000105974	857	1527
CBFA2T3	down	1.74488	0.131641	-3.72845	0.0005	0.023335	CBFA2/RUNX1 translocation partner 3 [Source:HGNC Symbol;Acc:HGNC:1537]	chr16:88941265-89043612	protein_coding	ENSG00000129993	863	1537
CCDC106	down	15.0823	2.23675	-2.75338	0.00075	0.0296998	coiled-coil domain containing 106 [Source:HGNC Symbol;Acc:HGNC:30181]	chr19:56159400-56164527	protein_coding	ENSG00000173581	29903	30181
CCDC85B	down	105.179	20.1009	-2.38751	5e-05	0.00478057	coiled-coil domain containing 85B [Source:HGNC Symbol;Acc:HGNC:24926]	chr11:65657582-65659106	protein_coding	ENSG00000175602	11007	24926
CCL26	up	0.708348	44.6132	5.97687	0.00145	0.0444002	C-C motif chemokine ligand 26 [Source:HGNC Symbol;Acc:HGNC:10625]	chr7:75398850-75419214	protein_coding	ENSG00000006606	10344	10625
CCNA1	up	2.77125	25.6583	3.21082	5e-05	0.00478057	cyclin A1 [Source:HGNC Symbol;Acc:HGNC:1577]	chr13:37005656-37017019	protein_coding	ENSG00000133101	8900	1577
CCND2	down	34.7799	10.1465	-1.77727	0.00025	0.0153029	cyclin D2 [Source:HGNC Symbol;Acc:HGNC:1583]	chr12:4382937-4414516	protein_coding	ENSG00000118971	894	1583
CD14	down	10.8527	1.4628	-2.89124	0.00015	0.0108449	CD14 molecule [Source:HGNC Symbol;Acc:HGNC:1628]	chr5:140011312-140013286	protein_coding	ENSG00000170458	929	1628
CD274	up	1.40899	7.78148	2.46538	0.0006	0.0260668	CD274 molecule [Source:HGNC Symbol;Acc:HGNC:17635]	chr9:5450502-5470566	protein_coding	ENSG00000120217	29126	17635
CD55	up	8.42031	62.3812	2.88917	0.0001	0.0082015	CD55 molecule (Cromer blood group) [Source:HGNC Symbol;Acc:HGNC:2665]	chr1:207494852-207534311	protein_coding	ENSG00000196352	1604	2665
CD74	down	3.55044	0.591574	-2.58537	0.0008	0.0309964	CD74 molecule [Source:HGNC Symbol;Acc:HGNC:1697]	chr5:149781199-149792492	protein_coding	ENSG00000019582	972	1697
CDH3	down	171.064	63.4697	-1.4304	0.0016	0.0470345	cadherin 3 [Source:HGNC Symbol;Acc:HGNC:1762]	chr16:68678738-68734198	protein_coding	ENSG00000062038	1001	1762
CDH8	down	0.989011	0.0571127	-4.1141	0.0005	0.023335	cadherin 8 [Source:HGNC Symbol;Acc:HGNC:1767]	chr16:61681145-62070739	protein_coding	ENSG00000150394	1006	1767
CEBPD	down	43.0467	10.5442	-2.02945	0.00035	0.0188459	CCAAT/enhancer binding protein delta [Source:HGNC Symbol;Acc:HGNC:1835]	chr8:48649470-48651648	protein_coding	ENSG00000221869	1052	1835
CELSR2	down	17.4753	3.2266	-2.43723	5e-05	0.00478057	cadherin EGF LAG seven-pass G-type receptor 2 [Source:HGNC Symbol;Acc:HGNC:3231]	chr1:109792640-109818372	protein_coding	ENSG00000143126	1952	3231
CHAC1	up	8.43728	38.1603	2.17722	0.00025	0.0153029	ChaC glutathione specific gamma-glutamylcyclotransferase 1 [Source:HGNC Symbol;Acc:HGNC:28680]	chr15:41245159-41248717	protein_coding	ENSG00000128965	79094	28680
CHCHD10	down	217.213	39.0259	-2.47661	0.0004	0.0204854	coiled-coil-helix-coiled-coil-helix domain containing 10 [Source:HGNC Symbol;Acc:HGNC:15559]	chr22:24105240-24110630	protein_coding	ENSG00000250479	400916	15559
CITED4	down	30.6403	6.5907	-2.21693	0.00075	0.0296998	Cbp/p300 interacting transactivator with Glu/Asp rich carboxy-terminal domain 4 [Source:HGNC Symbol;Acc:HGNC:18696]	chr1:41326722-41328038	protein_coding	ENSG00000179862	163732	18696
CKB	down	225.953	73.2482	-1.62516	0.0009	0.0331836	creatine kinase B [Source:HGNC Symbol;Acc:HGNC:1991]	chr14:103985995-103989448	protein_coding	ENSG00000166165	1152	1991
CKMT1A	down	9.66752	2.05152	-2.23645	0.0012	0.0394754	creatine kinase, mitochondrial 1A [Source:HGNC Symbol;Acc:HGNC:31736]	chr15:43985083-43991420	protein_coding	ENSG00000223572	548596	31736
CKMT1B	down	7.44579	1.30097	-2.51684	0.0006	0.0260668	creatine kinase, mitochondrial 1B [Source:HGNC Symbol;Acc:HGNC:1995]	chr15:43885251-43910998	protein_coding	ENSG00000237289	1159	1995
CLCA2	down	13.914	2.14503	-2.69747	5e-05	0.00478057	chloride channel accessory 2 [Source:HGNC Symbol;Acc:HGNC:2016]	chr1:86889768-86922241	protein_coding	ENSG00000137975	9635	2016
CLIC3	down	79.6397	7.49076	-3.4103	5e-05	0.00478057	chloride intracellular channel 3 [Source:HGNC Symbol;Acc:HGNC:2064]	chr9:139889086-139891255	protein_coding	ENSG00000169583	9022	2064
CLU	up	8.85485	229.732	4.69734	5e-05	0.00478057	clusterin [Source:HGNC Symbol;Acc:HGNC:2095]	chr8:27454433-27472548	protein_coding	ENSG00000120885	102465508	2095
COL16A1	down	29.7734	9.86332	-1.59388	0.0016	0.0470345	collagen type XVI alpha 1 chain [Source:HGNC Symbol;Acc:HGNC:2193]	chr1:32117847-32169920	protein_coding	ENSG00000084636	1307	2193
COL4A2	down	65.9767	15.9325	-2.04998	5e-05	0.00478057	collagen type IV alpha 2 chain [Source:HGNC Symbol;Acc:HGNC:2203]	chr13:110959613-111165374	protein_coding	ENSG00000134871	1284	2203
COMTD1	down	45.9453	4.61305	-3.31613	5e-05	0.00478057	catechol-O-methyltransferase domain containing 1 [Source:HGNC Symbol;Acc:HGNC:26309]	chr10:76993726-76995769	protein_coding	ENSG00000165644	118881	26309
CPAMD8	down	1.38568	0.242425	-2.51499	0.00125	0.0403184	C3 and PZP like, alpha-2-macroglobulin domain containing 8 [Source:HGNC Symbol;Acc:HGNC:23228]	chr19:17003757-17137625	protein_coding	ENSG00000160111	27151	23228
CPEB4	up	2.04603	10.9993	2.42652	0.00075	0.0296998	cytoplasmic polyadenylation element binding protein 4 [Source:HGNC Symbol;Acc:HGNC:21747]	chr5:173315282-173388979	protein_coding	ENSG00000113742	80315	21747
CPNE7	down	17.5889	2.97479	-2.5638	0.00015	0.0108449	copine 7 [Source:HGNC Symbol;Acc:HGNC:2320]	chr16:89642175-89663654	protein_coding	ENSG00000178773	27132	2320
CRABP2	down	121.294	39.1381	-1.63186	0.0008	0.0309964	cellular retinoic acid binding protein 2 [Source:HGNC Symbol;Acc:HGNC:2339]	chr1:156669397-156675608	protein_coding	ENSG00000143320	1382	2339
CRACR2B	down	5.39954	0.56507	-3.25633	0.0006	0.0260668	calcium release activated channel regulator 2B [Source:HGNC Symbol;Acc:HGNC:28703]	chr11:827577-831991	protein_coding	ENSG00000177685	283229	28703
CREM	up	8.52519	36.763	2.10845	0.00095	0.0343127	cAMP responsive element modulator [Source:HGNC Symbol;Acc:HGNC:2352]	chr10:35415718-35501886	protein_coding	ENSG00000095794	1390	2352
CRYAB	up	0.97507	217.036	7.79821	0.00065	0.0272231	crystallin alpha B [Source:HGNC Symbol;Acc:HGNC:2389]	chr11:111779288-111797596	protein_coding	ENSG00000109846	1410	2389
CRYM	up	0	4.05897	inf	5e-05	0.00478057	crystallin mu [Source:HGNC Symbol;Acc:HGNC:2418]	chr16:21269838-21314372	protein_coding	ENSG00000103316	1428	2418
CSGALNACT2	up	2.35719	14.0118	2.5715	0.0003	0.0172626	chondroitin sulfate N-acetylgalactosaminyltransferase 2 [Source:HGNC Symbol;Acc:HGNC:24292]	chr10:43633933-43680756	protein_coding	ENSG00000169826	55454	24292
CTDSP1	down	50.3933	10.1458	-2.31235	5e-05	0.00478057	CTD small phosphatase 1 [Source:HGNC Symbol;Acc:HGNC:21614]	chr2:219263060-219270664	protein_coding	ENSG00000144579	58190	21614
CTGF	up	3.38073	30.7765	3.18642	5e-05	0.00478057	connective tissue growth factor [Source:HGNC Symbol;Acc:HGNC:2500]	chr6:132269315-132272513	protein_coding	ENSG00000118523	1490	2500
CTSL	up	69.0509	212.542	1.62202	0.0005	0.023335	cathepsin L [Source:HGNC Symbol;Acc:HGNC:2537]	chr9:90340433-90346307	protein_coding	ENSG00000135047	1514	2537
CTXN1	down	24.987	3.52677	-2.82476	0.0003	0.0172626	cortexin 1 [Source:HGNC Symbol;Acc:HGNC:31108]	chr19:7989369-7991051	protein_coding	ENSG00000178531	404217	31108
CXXC5	down	14.5815	1.09017	-3.74152	5e-05	0.00478057	CXXC finger protein 5 [Source:HGNC Symbol;Acc:HGNC:26943]	chr5:139027876-139063467	protein_coding	ENSG00000171604	51523	26943
CYC1	down	465.587	159.31	-1.54721	0.0017	0.0488435	cytochrome c1 [Source:HGNC Symbol;Acc:HGNC:2579]	chr8:145149929-145152428	protein_coding	ENSG00000179091	1537	2579
CYGB	down	62.4912	12.1485	-2.36288	5e-05	0.00478057	cytoglobin [Source:HGNC Symbol;Acc:HGNC:16505]	chr17:74523437-74547257	protein_coding	ENSG00000161544	114757	16505
CYLD	up	5.24107	27.7671	2.40544	0.00025	0.0153029	CYLD lysine 63 deubiquitinase [Source:HGNC Symbol;Acc:HGNC:2584]	chr16:50775960-50835846	protein_coding	ENSG00000083799	1540	2584
CYP1A1	up	1.38136	12.1949	3.14211	0.0001	0.0082015	cytochrome P450 family 1 subfamily A member 1 [Source:HGNC Symbol;Acc:HGNC:2595]	chr15:75011882-75017951	protein_coding	ENSG00000140465	1543	2595
CYP24A1	down	6.57805	0.388442	-4.08189	5e-05	0.00478057	cytochrome P450 family 24 subfamily A member 1 [Source:HGNC Symbol;Acc:HGNC:2602]	chr20:52769987-52790512	protein_coding	ENSG00000019186	1591	2602
CYP2W1	down	1.27244	0	-inf	5e-05	0.00478057	cytochrome P450 family 2 subfamily W member 1 [Source:HGNC Symbol;Acc:HGNC:20243]	chr7:1022834-1029276	protein_coding	ENSG00000073067	54905	20243
CYP4F11	up	0	6.77227	inf	5e-05	0.00478057	cytochrome P450 family 4 subfamily F member 11 [Source:HGNC Symbol;Acc:HGNC:13265]	chr19:16023176-16045677	protein_coding	ENSG00000171903	57834	13265
CYP4F3	up	0.0373849	3.25294	6.44315	0.00155	0.0461691	cytochrome P450 family 4 subfamily F member 3 [Source:HGNC Symbol;Acc:HGNC:2646]	chr19:15726031-15773635	protein_coding	ENSG00000186529	4051	2646
D2HGDH	down	12.2609	1.79517	-2.77187	5e-05	0.00478057	D-2-hydroxyglutarate dehydrogenase [Source:HGNC Symbol;Acc:HGNC:28358]	chr2:242673993-242708226	protein_coding	ENSG00000180902	728294	28358
DDB2	down	58.9118	15.4557	-1.93041	0.0006	0.0260668	damage specific DNA binding protein 2 [Source:HGNC Symbol;Acc:HGNC:2718]	chr11:47236492-47260791	protein_coding	ENSG00000134574	1643	2718
DDIT4	down	1708.54	178.334	-3.26011	5e-05	0.00478057	DNA damage inducible transcript 4 [Source:HGNC Symbol;Acc:HGNC:24944]	chr10:74033677-74035794	protein_coding	ENSG00000168209	54541	24944
DDN	down	4.99976	0.423	-3.56313	5e-05	0.00478057	dendrin [Source:HGNC Symbol;Acc:HGNC:24458]	chr12:49388931-49393092	protein_coding	ENSG00000181418	23109	24458
DFFB	down	6.06465	1.62368	-1.90116	0.00155	0.0461691	DNA fragmentation factor subunit beta [Source:HGNC Symbol;Acc:HGNC:2773]	chr1:3773830-3801993	protein_coding	ENSG00000169598	1677	2773
DGKG	up	0.469808	5.3224	3.50193	5e-05	0.00478057	diacylglycerol kinase gamma [Source:HGNC Symbol;Acc:HGNC:2853]	chr3:185864989-186080026	protein_coding	ENSG00000058866	1608	2853
DHRS11	down	6.61717	1.26697	-2.38483	0.00085	0.0321412	dehydrogenase/reductase 11 [Source:HGNC Symbol;Acc:HGNC:28639]	chr17:34948227-34957235	protein_coding	ENSG00000278535	79154	28639
DHX58	down	5.14004	0.96594	-2.41178	0.0003	0.0172626	DEXH-box helicase 58 [Source:HGNC Symbol;Acc:HGNC:29517]	chr17:40253421-40264751	protein_coding	ENSG00000108771	79132	29517
DNAAF3	down	9.0093	1.8643	-2.27278	0.0005	0.023335	dynein axonemal assembly factor 3 [Source:HGNC Symbol;Acc:HGNC:30492]	chr19:55670028-55678090	protein_coding	ENSG00000167646	352909	30492
DNAJA4	up	8.0772	36.0067	2.15634	5e-05	0.00478057	DnaJ heat shock protein family (Hsp40) member A4 [Source:HGNC Symbol;Acc:HGNC:14885]	chr15:78556427-78574538	protein_coding	ENSG00000140403	55466	14885
DNPH1	down	80.7879	16.9215	-2.25528	0.0004	0.0204854	2'-deoxynucleoside 5'-phosphate N-hydrolase 1 [Source:HGNC Symbol;Acc:HGNC:21218]	chr6:43193366-43197222	protein_coding	ENSG00000112667	10591	21218
DUSP13	up	0	1.67862	inf	5e-05	0.00478057	dual specificity phosphatase 13 [Source:HGNC Symbol;Acc:HGNC:19681]	chr10:76854189-76868979	protein_coding	ENSG00000079393	51207	19681
DUSP5	up	13.2839	65.9894	2.31256	5e-05	0.00478057	dual specificity phosphatase 5 [Source:HGNC Symbol;Acc:HGNC:3071]	chr10:112257595-112271302	protein_coding	ENSG00000138166	1847	3071
DUSP9	down	9.78224	0.944058	-3.37322	5e-05	0.00478057	dual specificity phosphatase 9 [Source:HGNC Symbol;Acc:HGNC:3076]	chrX:152907987-152916781	protein_coding	ENSG00000130829	1852	3076
DYNC1I1	up	0.45485	5.58213	3.61735	0.0001	0.0082015	dynein cytoplasmic 1 intermediate chain 1 [Source:HGNC Symbol;Acc:HGNC:2963]	chr7:95401817-95739634	protein_coding	ENSG00000158560	1780	2963
DYSF	up	1.64105	7.15226	2.12378	0.00145	0.0444002	dysferlin [Source:HGNC Symbol;Acc:HGNC:3097]	chr2:71680851-71913898	protein_coding	ENSG00000135636	8291	3097
EDARADD	down	5.5623	0.787677	-2.82001	5e-05	0.00478057	EDAR associated death domain [Source:HGNC Symbol;Acc:HGNC:14341]	chr1:236511556-236648214	protein_coding	ENSG00000186197	128178	14341
EFHD1	down	37.5229	7.48073	-2.32652	0.00065	0.0272231	EF-hand domain family member D1 [Source:HGNC Symbol;Acc:HGNC:29556]	chr2:233470766-233547491	protein_coding	ENSG00000115468	80303	29556
EFNB1	down	69.3658	23.6906	-1.54991	0.0014	0.0433548	ephrin B1 [Source:HGNC Symbol;Acc:HGNC:3226]	chrX:68048839-68061990	protein_coding	ENSG00000090776	1947	3226
EFR3B	up	0.199055	5.95609	4.90313	0.0014	0.0433548	EFR3 homolog B [Source:HGNC Symbol;Acc:HGNC:29155]	chr2:25264998-25382006	protein_coding	ENSG00000084710	22979	29155
EGR2	down	0.977745	0.0862503	-3.50286	0.0012	0.0394754	early growth response 2 [Source:HGNC Symbol;Acc:HGNC:3239]	chr10:64571755-64578927	protein_coding	ENSG00000122877	1959	3239
EIF2D	down	30.3769	8.57115	-1.82541	0.0007	0.0284455	eukaryotic translation initiation factor 2D [Source:HGNC Symbol;Acc:HGNC:6583]	chr1:206764973-206785812	protein_coding	ENSG00000143486	1939	6583
ELFN2	down	8.5068	1.15545	-2.88016	5e-05	0.00478057	extracellular leucine rich repeat and fibronectin type III domain containing 2 [Source:HGNC Symbol;Acc:HGNC:29396]	chr22:37763999-37823505	protein_coding	ENSG00000166897	114794	29396
EPGN	up	5.29	59.9018	3.50126	5e-05	0.00478057	epithelial mitogen [Source:HGNC Symbol;Acc:HGNC:17470]	chr4:75174189-75181024	protein_coding	ENSG00000182585	255324	17470
EPN3	down	60.8979	18.2344	-1.73973	0.0011	0.0373083	epsin 3 [Source:HGNC Symbol;Acc:HGNC:18235]	chr17:48609903-48621111	protein_coding	ENSG00000049283	55040	18235
EPSTI1	down	9.57739	1.40644	-2.76759	0.0001	0.0082015	epithelial stromal interaction 1 (breast) [Source:HGNC Symbol;Acc:HGNC:16465]	chr13:43460523-43566385	protein_coding	ENSG00000133106	94240	16465
EREG	up	4.52271	16.8175	1.89471	0.00175	0.0496336	epiregulin [Source:HGNC Symbol;Acc:HGNC:3443]	chr4:75230859-75254468	protein_coding	ENSG00000124882	2069	3443
ERO1B	up	0.252284	2.24136	3.15125	0.00055	0.0247675	endoplasmic reticulum oxidoreductase 1 beta [Source:HGNC Symbol;Acc:HGNC:14355]	chr1:236378854-236445285	protein_coding	ENSG00000086619	56605	14355
ETV7	down	5.7531	0.988551	-2.54095	0.0009	0.0331836	ETS variant 7 [Source:HGNC Symbol;Acc:HGNC:18160]	chr6:36321867-36355577	protein_coding	ENSG00000010030	51513	18160
EVA1C	down	8.35151	1.46732	-2.50885	0.00065	0.0272231	eva-1 homolog C [Source:HGNC Symbol;Acc:HGNC:13239]	chr21:33784688-33887707	protein_coding	ENSG00000166979	59271	13239
EVL	down	18.9251	4.10857	-2.20359	0.0017	0.0488435	Enah/Vasp-like [Source:HGNC Symbol;Acc:HGNC:20234]	chr14:100437785-100626500	protein_coding	ENSG00000196405	51466	20234
EYA2	down	5.05512	0.538725	-3.23012	0.00045	0.0218871	EYA transcriptional coactivator and phosphatase 2 [Source:HGNC Symbol;Acc:HGNC:3520]	chr20:45523262-45817492	protein_coding	ENSG00000064655	2139	3520
FABP5	down	152.008	50.4315	-1.59175	0.0017	0.0488435	fatty acid binding protein 5 [Source:HGNC Symbol;Acc:HGNC:3560]	chr8:82192597-82197012	protein_coding	ENSG00000164687	2171	3560
FAM173A	down	39.3936	6.4961	-2.60032	0.00065	0.0272231	family with sequence similarity 173 member A [Source:HGNC Symbol;Acc:HGNC:14152]	chr16:770974-776473	protein_coding	ENSG00000103254	65990	14152
FAM181B	down	3.10013	0.516037	-2.58678	0.00035	0.0188459	family with sequence similarity 181 member B [Source:HGNC Symbol;Acc:HGNC:28512]	chr11:82440982-82444906	protein_coding	ENSG00000182103	220382	28512
FAM20C	down	39.7181	9.95842	-1.99581	0.00015	0.0108449	family with sequence similarity 20 member C [Source:HGNC Symbol;Acc:HGNC:22140]	chr7:192968-300711	protein_coding	ENSG00000177706	56975	22140
FAM210B	down	20.4099	5.51374	-1.88817	0.00095	0.0343127	family with sequence similarity 210 member B [Source:HGNC Symbol;Acc:HGNC:16102]	chr20:54933970-54943719	protein_coding	ENSG00000124098	116151	16102
FAM212A	down	6.75677	0.85422	-2.98365	0.0008	0.0309964	family with sequence similarity 212 member A [Source:HGNC Symbol;Acc:HGNC:32480]	chr3:49840686-49842463	protein_coding	ENSG00000185614	389119	32480
FAM214B	up	9.4542	49.0696	2.3758	0.00015	0.0108449	family with sequence similarity 214 member B [Source:HGNC Symbol;Acc:HGNC:25666]	chr9:35104108-35116338	protein_coding	ENSG00000005238	80256	25666
FAM219A	up	5.90808	32.1322	2.44326	5e-05	0.00478057	family with sequence similarity 219 member A [Source:HGNC Symbol;Acc:HGNC:19920]	chr9:34398181-34458568	protein_coding	ENSG00000164970	203259	19920
FAM26F	down	12.1648	2.13908	-2.50765	0.00135	0.042275	family with sequence similarity 26 member F [Source:HGNC Symbol;Acc:HGNC:33391]	chr6:116782532-116784942	protein_coding	ENSG00000188820	441168	33391
FAM69B	down	19.6327	3.06929	-2.67728	0.0001	0.0082015	family with sequence similarity 69 member B [Source:HGNC Symbol;Acc:HGNC:28290]	chr9:139607021-139618502	protein_coding	ENSG00000165716	138311	28290
FASN	down	255.757	74.8541	-1.77262	0.0008	0.0309964	fatty acid synthase [Source:HGNC Symbol;Acc:HGNC:3594]	chr17:80036213-80056208	protein_coding	ENSG00000169710	2194	3594
FAT2	down	35.417	8.23549	-2.10451	0.0001	0.0082015	FAT atypical cadherin 2 [Source:HGNC Symbol;Acc:HGNC:3596]	chr5:150883654-150948505	protein_coding	ENSG00000086570	2196	3596
FBL	down	368.132	116.193	-1.66371	0.00075	0.0296998	fibrillarin [Source:HGNC Symbol;Acc:HGNC:3599]	chr19:40325097-40337054	protein_coding	ENSG00000105202	2091	3599
FBLN2	down	46.7305	6.52202	-2.84097	5e-05	0.00478057	fibulin 2 [Source:HGNC Symbol;Acc:HGNC:3601]	chr3:13590630-13679922	protein_coding	ENSG00000163520	2199	3601
FBXO30	up	2.39609	13.7044	2.51589	0.0006	0.0260668	F-box protein 30 [Source:HGNC Symbol;Acc:HGNC:15600]	chr6:146114637-146135889	protein_coding	ENSG00000118496	84085	15600
FBXW9	down	22.3184	5.35657	-2.05885	0.0011	0.0373083	F-box and WD repeat domain containing 9 [Source:HGNC Symbol;Acc:HGNC:28136]	chr19:12799730-12807457	protein_coding	ENSG00000132004	84261	28136
FDXR	down	37.7169	7.08977	-2.4114	0.00025	0.0153029	ferredoxin reductase [Source:HGNC Symbol;Acc:HGNC:3642]	chr17:72858618-72869156	protein_coding	ENSG00000161513	2232	3642
FGD3	down	2.83848	0.421751	-2.75066	0.0011	0.0373083	FYVE, RhoGEF and PH domain containing 3 [Source:HGNC Symbol;Acc:HGNC:16027]	chr9:95709732-95798518	protein_coding	ENSG00000127084	89846	16027
FGF1	up	0.127181	1.93042	3.92396	0.0007	0.0284455	fibroblast growth factor 1 [Source:HGNC Symbol;Acc:HGNC:3665]	chr5:141971742-142077635	protein_coding	ENSG00000113578	2246	3665
FGFBP1	down	146.8	46.3531	-1.66311	0.00165	0.0479327	fibroblast growth factor binding protein 1 [Source:HGNC Symbol;Acc:HGNC:19695]	chr4:15937191-15940363	protein_coding	ENSG00000137440	9982	19695
FGFR3	down	19.2164	1.83833	-3.38587	5e-05	0.00478057	fibroblast growth factor receptor 3 [Source:HGNC Symbol;Acc:HGNC:3690]	chr4:1795033-1810599	protein_coding	ENSG00000068078	2261	3690
FIBP	down	81.643	19.5599	-2.06143	0.00035	0.0188459	FGF1 intracellular binding protein [Source:HGNC Symbol;Acc:HGNC:3705]	chr11:65651391-65656010	protein_coding	ENSG00000172500	9158	3705
FJX1	down	38.7263	8.60592	-2.16991	0.0001	0.0082015	four jointed box 1 [Source:HGNC Symbol;Acc:HGNC:17166]	chr11:35639966-35642416	protein_coding	ENSG00000179431	24147	17166
FLNC	up	25.9599	88.9297	1.77638	0.00025	0.0153029	filamin C [Source:HGNC Symbol;Acc:HGNC:3756]	chr7:128470430-128499328	protein_coding	ENSG00000128591	2318	3756
FNDC10	down	19.6476	2.94397	-2.73852	0.0004	0.0204854	fibronectin type III domain containing 10 [Source:HGNC Symbol;Acc:HGNC:42951]	chr1:1533391-1535476	protein_coding	ENSG00000228594	643988	42951
FOLR3	up	0	0.745108	inf	5e-05	0.00478057	folate receptor 3 [Source:HGNC Symbol;Acc:HGNC:3795]	chr11:71846797-71850934	protein_coding	ENSG00000110203	2352	3795
FOXA1	up	0.453392	4.71774	3.37926	5e-05	0.00478057	forkhead box A1 [Source:HGNC Symbol;Acc:HGNC:5021]	chr14:38059188-38064239	protein_coding	ENSG00000129514	3169	5021
FTH1	up	1862.82	6334.27	1.76569	0.0003	0.0172626	ferritin heavy chain 1 [Source:HGNC Symbol;Acc:HGNC:3976]	chr11:61717292-61735132	protein_coding	ENSG00000167996	2495	3976
FTL	up	3157.38	19485.8	2.62562	5e-05	0.00478057	ferritin light chain [Source:HGNC Symbol;Acc:HGNC:3999]	chr19:49468557-49470135	protein_coding	ENSG00000087086	2512	3999
FXYD3	down	524.807	124.565	-2.07488	0.0004	0.0204854	FXYD domain containing ion transport regulator 3 [Source:HGNC Symbol;Acc:HGNC:4027]	chr19:35606782-35615228	protein_coding	ENSG00000089356	102466205	4027
G0S2	up	31.1686	163.242	2.38885	5e-05	0.00478057	G0/G1 switch 2 [Source:HGNC Symbol;Acc:HGNC:30229]	chr1:209848764-209849733	protein_coding	ENSG00000123689	50486	30229
GAB2	up	0.460577	2.44621	2.40904	0.0011	0.0373083	GRB2 associated binding protein 2 [Source:HGNC Symbol;Acc:HGNC:14458]	chr11:77926342-78128852	protein_coding	ENSG00000033327	9846	14458
GABARAPL1	up	46.0996	167.095	1.85784	5e-05	0.00478057	GABA type A receptor associated protein like 1 [Source:HGNC Symbol;Acc:HGNC:4068]	chr12:10365403-10375729	protein_coding	ENSG00000139112	23710	4068
GADD45A	up	21.4073	110.594	2.3691	5e-05	0.00478057	growth arrest and DNA damage inducible alpha [Source:HGNC Symbol;Acc:HGNC:4095]	chr1:68150743-68154021	protein_coding	ENSG00000116717	1647	4095
GADD45G	up	0.735042	14.4524	4.29734	0.0001	0.0082015	growth arrest and DNA damage inducible gamma [Source:HGNC Symbol;Acc:HGNC:4097]	chr9:92219927-92221470	protein_coding	ENSG00000130222	10912	4097
GALNT18	down	13.5382	2.51398	-2.42899	0.00045	0.0218871	polypeptide N-acetylgalactosaminyltransferase 18 [Source:HGNC Symbol;Acc:HGNC:30488]	chr11:11292422-11643552	protein_coding	ENSG00000110328	374378	30488
GAMT	down	25.9638	3.17727	-3.03064	5e-05	0.00478057	guanidinoacetate N-methyltransferase [Source:HGNC Symbol;Acc:HGNC:4136]	chr19:1397082-1401569	protein_coding	ENSG00000130005	2593	4136
GAS1	down	3.41223	0.444787	-2.93953	0.00085	0.0321412	growth arrest specific 1 [Source:HGNC Symbol;Acc:HGNC:4165]	chr9:89559277-89562104	protein_coding	ENSG00000180447	2619	4165
GAST	up	12.561	62.4148	2.31294	0.00105	0.0364281	gastrin [Source:HGNC Symbol;Acc:HGNC:4164]	chr17:39868577-39872221	protein_coding	ENSG00000184502	2520	4164
GATSL3	down	7.21034	0.702521	-3.35945	0.00055	0.0247675	GATS protein like 3 [Source:HGNC Symbol;Acc:HGNC:34423]	chr22:30681105-30685616	protein_coding	ENSG00000239282	652968	34423
GCK	down	4.69306	0.533977	-3.13568	5e-05	0.00478057	glucokinase [Source:HGNC Symbol;Acc:HGNC:4195]	chr7:44183869-44229022	protein_coding	ENSG00000106633	2645	4195
GCLC	up	9.51513	36.9429	1.957	0.0004	0.0204854	glutamate-cysteine ligase catalytic subunit [Source:HGNC Symbol;Acc:HGNC:4311]	chr6:53362138-53409927	protein_coding	ENSG00000001084	2729	4311
GCLM	up	14.9449	87.9156	2.55647	5e-05	0.00478057	glutamate-cysteine ligase modifier subunit [Source:HGNC Symbol;Acc:HGNC:4312]	chr1:94350760-94375012	protein_coding	ENSG00000023909	2730	4312
GCNT2	up	0.801344	4.86409	2.60167	0.00095	0.0343127	glucosaminyl (N-acetyl) transferase 2, I-branching enzyme (I blood group) [Source:HGNC Symbol;Acc:HGNC:4204]	chr6:10492455-10629601	protein_coding	ENSG00000111846	2651	4204
GCNT3	up	0.40114	6.22448	3.95578	5e-05	0.00478057	glucosaminyl (N-acetyl) transferase 3, mucin type [Source:HGNC Symbol;Acc:HGNC:4205]	chr15:59903982-59914922	protein_coding	ENSG00000140297	9245	4205
GEM	up	0.866749	5.32905	2.62019	0.00025	0.0153029	GTP binding protein overexpressed in skeletal muscle [Source:HGNC Symbol;Acc:HGNC:4234]	chr8:95261480-95274578	protein_coding	ENSG00000164949	2669	4234
GFPT1	up	7.8008	28.9966	1.89419	0.0002	0.0132766	glutamine--fructose-6-phosphate transaminase 1 [Source:HGNC Symbol;Acc:HGNC:4241]	chr2:69546900-69614386	protein_coding	ENSG00000198380	2673	4241
GJB6	down	2.78072	0.251168	-3.46874	0.00015	0.0108449	gap junction protein beta 6 [Source:HGNC Symbol;Acc:HGNC:4288]	chr13:20796109-20806534	protein_coding	ENSG00000121742	10804	4288
GK	up	0.787508	5.93264	2.91331	0.00015	0.0108449	glycerol kinase [Source:HGNC Symbol;Acc:HGNC:4289]	chrX:30671475-30749573	protein_coding	ENSG00000198814	2710	4289
GLDC	down	7.53387	0.615357	-3.6139	5e-05	0.00478057	glycine decarboxylase [Source:HGNC Symbol;Acc:HGNC:4313]	chr9:6532463-6645650	protein_coding	ENSG00000178445	2731	4313
GPAA1	down	139.587	45.5715	-1.61496	0.0009	0.0331836	glycosylphosphatidylinositol anchor attachment 1 [Source:HGNC Symbol;Acc:HGNC:4446]	chr8:145137512-145141119	protein_coding	ENSG00000197858	8733	4446
GPAT3	up	2.36179	20.1754	3.09465	5e-05	0.00478057	glycerol-3-phosphate acyltransferase 3 [Source:HGNC Symbol;Acc:HGNC:28157]	chr4:84457066-84527028	protein_coding	ENSG00000138678	84803	28157
GPX1	down	693.234	207.487	-1.74032	0.00055	0.0247675	glutathione peroxidase 1 [Source:HGNC Symbol;Acc:HGNC:4553]	chr3:49394608-49396033	protein_coding	ENSG00000233276	2876	4553
GPX3	up	62.7429	204.777	1.70653	0.0006	0.0260668	glutathione peroxidase 3 [Source:HGNC Symbol;Acc:HGNC:4555]	chr5:150399998-150408554	protein_coding	ENSG00000211445	2878	4555
GSDMD	down	51.4084	12.4293	-2.04825	0.0008	0.0309964	gasdermin D [Source:HGNC Symbol;Acc:HGNC:25697]	chr8:144635376-144645232	protein_coding	ENSG00000104518	79792	25697
H1F0	down	130.431	36.2893	-1.84567	0.0001	0.0082015	H1 histone family member 0 [Source:HGNC Symbol;Acc:HGNC:4714]	chr22:38201099-38203443	protein_coding	ENSG00000189060	3005	4714
H1FX	down	141.413	33.4595	-2.07943	0.00025	0.0153029	H1 histone family member X [Source:HGNC Symbol;Acc:HGNC:4722]	chr3:129033613-129035120	protein_coding	ENSG00000184897	8971	4722
H2AFJ	down	129.201	27.0833	-2.25414	0.00015	0.0108449	H2A histone family member J [Source:HGNC Symbol;Acc:HGNC:14456]	chr12:14927316-14927960	protein_coding	ENSG00000246705	55766	14456
HAGHL	down	19.2849	0.993423	-4.27892	5e-05	0.00478057	hydroxyacylglutathione hydrolase-like [Source:HGNC Symbol;Acc:HGNC:14177]	chr16:776935-779733	protein_coding	ENSG00000103253	84264	14177
HBEGF	up	3.37659	40.3434	3.57869	5e-05	0.00478057	heparin binding EGF like growth factor [Source:HGNC Symbol;Acc:HGNC:3059]	chr5:139712427-139726216	protein_coding	ENSG00000113070	1839	3059
HBQ1	down	30.5512	1.70615	-4.16242	0.00015	0.0108449	hemoglobin subunit theta 1 [Source:HGNC Symbol;Acc:HGNC:4833]	chr16:230451-231180	protein_coding	ENSG00000086506	3049	4833
HDAC6	down	13.0902	3.30548	-1.98556	0.00055	0.0247675	histone deacetylase 6 [Source:HGNC Symbol;Acc:HGNC:14064]	chrX:48660401-48683386	protein_coding	ENSG00000094631	10013	14064
HES2	down	44.6787	8.96733	-2.31684	0.0003	0.0172626	hes family bHLH transcription factor 2 [Source:HGNC Symbol;Acc:HGNC:16005]	chr1:6472477-6484730	protein_coding	ENSG00000069812	54626	16005
HIF3A	down	2.28608	0.313317	-2.86718	0.00075	0.0296998	hypoxia inducible factor 3 alpha subunit [Source:HGNC Symbol;Acc:HGNC:15825]	chr19:46800302-46846690	protein_coding	ENSG00000124440	64344	15825
HILPDA	down	40.3651	8.93056	-2.17629	0.0009	0.0331836	hypoxia inducible lipid droplet associated [Source:HGNC Symbol;Acc:HGNC:28859]	chr7:128095902-128098470	protein_coding	ENSG00000135245	29923	28859
HIST3H2A	down	33.8086	3.91736	-3.10943	5e-05	0.00478057	histone cluster 3, H2a [Source:HGNC Symbol;Acc:HGNC:20507]	chr1:228644679-228645574	protein_coding	ENSG00000181218	92815	20507
HKDC1	up	0.190081	17.2114	6.50061	5e-05	0.00478057	hexokinase domain containing 1 [Source:HGNC Symbol;Acc:HGNC:23302]	chr10:70980058-71027315	protein_coding	ENSG00000156510	80201	23302
HMOX1	up	6.87029	448.269	6.02785	5e-05	0.00478057	heme oxygenase 1 [Source:HGNC Symbol;Acc:HGNC:5013]	chr22:35776827-35790207	protein_coding	ENSG00000100292	3162	5013
HPDL	down	35.5539	2.82904	-3.65163	5e-05	0.00478057	4-hydroxyphenylpyruvate dioxygenase like [Source:HGNC Symbol;Acc:HGNC:28242]	chr1:45792576-45794205	protein_coding	ENSG00000186603	84842	28242
HR	down	10.4951	1.36864	-2.93891	0.0001	0.0082015	hair growth associated [Source:HGNC Symbol;Acc:HGNC:5172]	chr8:21971927-21989381	protein_coding	ENSG00000168453	55806	5172
HSD11B2	down	5.58333	0.87506	-2.67367	0.00095	0.0343127	hydroxysteroid 11-beta dehydrogenase 2 [Source:HGNC Symbol;Acc:HGNC:5209]	chr16:67465019-67471456	protein_coding	ENSG00000176387	3291	5209
HSD17B3	down	25.6542	2.97162	-3.10987	5e-05	0.00478057	hydroxysteroid 17-beta dehydrogenase 3 [Source:HGNC Symbol;Acc:HGNC:5212]	chr9:98997587-99064434	protein_coding	ENSG00000130948	3293	5212
HSD17B8	down	13.6897	1.93443	-2.82311	0.00045	0.0218871	hydroxysteroid 17-beta dehydrogenase 8 [Source:HGNC Symbol;Acc:HGNC:3554]	chr6:33172418-33174608	protein_coding	ENSG00000204228	7923	3554
HSPA13	up	2.54146	12.4203	2.28897	0.0006	0.0260668	heat shock protein family A (Hsp70) member 13 [Source:HGNC Symbol;Acc:HGNC:11375]	chr21:15743435-15755508	protein_coding	ENSG00000155304	6782	11375
HSPA6	up	0.462867	75.0479	7.34107	5e-05	0.00478057	heat shock protein family A (Hsp70) member 6 [Source:HGNC Symbol;Acc:HGNC:5239]	chr1:161494329-161496700	protein_coding	ENSG00000173110	3310	5239
HSPB8	up	10.6578	90.8099	3.09094	5e-05	0.00478057	heat shock protein family B (small) member 8 [Source:HGNC Symbol;Acc:HGNC:30171]	chr12:119616446-119632553	protein_coding	ENSG00000152137	26353	30171
HSPG2	down	37.6701	9.06446	-2.05513	5e-05	0.00478057	heparan sulfate proteoglycan 2 [Source:HGNC Symbol;Acc:HGNC:5273]	chr1:22138757-22263790	protein_coding	ENSG00000142798	3339	5273
HSPH1	up	36.1021	123.065	1.76926	0.0006	0.0260668	heat shock protein family H (Hsp110) member 1 [Source:HGNC Symbol;Acc:HGNC:16969]	chr13:31709110-31736525	protein_coding	ENSG00000120694	10808	16969
HTRA1	down	8.3764	0.605214	-3.79081	5e-05	0.00478057	HtrA serine peptidase 1 [Source:HGNC Symbol;Acc:HGNC:9476]	chr10:124221040-124274424	protein_coding	ENSG00000166033	5654	9476
ICAM4	down	7.21357	0.759256	-3.24805	0.0006	0.0260668	intercellular adhesion molecule 4 (Landsteiner-Wiener blood group) [Source:HGNC Symbol;Acc:HGNC:5347]	chr19:10397642-10399198	protein_coding	ENSG00000105371	3386	5347
ICAM5	down	10.8395	1.59513	-2.76454	5e-05	0.00478057	intercellular adhesion molecule 5 [Source:HGNC Symbol;Acc:HGNC:5348]	chr19:10400656-10407454	protein_coding	ENSG00000105376	7087	5348
ID1	down	675.049	55.5948	-3.60197	5e-05	0.00478057	inhibitor of DNA binding 1, HLH protein [Source:HGNC Symbol;Acc:HGNC:5360]	chr20:30193085-30194318	protein_coding	ENSG00000125968	3397	5360
ID3	down	290.988	30.6402	-3.24746	5e-05	0.00478057	inhibitor of DNA binding 3, HLH protein [Source:HGNC Symbol;Acc:HGNC:5362]	chr1:23884408-23886285	protein_coding	ENSG00000117318	3399	5362
IER3	up	158.07	597.594	1.9186	0.00015	0.0108449	immediate early response 3 [Source:HGNC Symbol;Acc:HGNC:5392]	chr6:30710975-30712331	protein_coding	ENSG00000137331	8870	5392
IFI44L	down	2.09642	0.30334	-2.78892	0.0015	0.0452697	interferon induced protein 44 like [Source:HGNC Symbol;Acc:HGNC:17817]	chr1:79086087-79111830	protein_coding	ENSG00000137959	10964	17817
IFI6	down	54.2071	10.4556	-2.3742	0.0007	0.0284455	interferon alpha inducible protein 6 [Source:HGNC Symbol;Acc:HGNC:4054]	chr1:27992571-27998729	protein_coding	ENSG00000126709	2537	4054
IFITM1	down	16.9166	0.915928	-4.20706	5e-05	0.00478057	interferon induced transmembrane protein 1 [Source:HGNC Symbol;Acc:HGNC:5412]	chr11:313505-315272	protein_coding	ENSG00000185885	8519	5412
IFITM3	down	472.037	122.203	-1.94962	5e-05	0.00478057	interferon induced transmembrane protein 3 [Source:HGNC Symbol;Acc:HGNC:5414]	chr11:319668-327537	protein_coding	ENSG00000142089	10410	5414
IFRD1	up	15.3456	57.1764	1.89759	0.00025	0.0153029	interferon related developmental regulator 1 [Source:HGNC Symbol;Acc:HGNC:5456]	chr7:112063198-112117255	protein_coding	ENSG00000006652	3475	5456
IGFBP2	down	180.861	24.7555	-2.86906	5e-05	0.00478057	insulin like growth factor binding protein 2 [Source:HGNC Symbol;Acc:HGNC:5471]	chr2:217498117-217529159	protein_coding	ENSG00000115457	3485	5471
IL11	up	6.16047	45.3526	2.88007	0.0001	0.0082015	interleukin 11 [Source:HGNC Symbol;Acc:HGNC:5966]	chr19:55875756-55881831	protein_coding	ENSG00000095752	3589	5966
IL12RB2	down	3.72823	0.71708	-2.37828	0.00075	0.0296998	interleukin 12 receptor subunit beta 2 [Source:HGNC Symbol;Acc:HGNC:5972]	chr1:67773046-67862583	protein_coding	ENSG00000081985	3595	5972
IL1RL1	up	0.181513	10.7667	5.89036	0.0001	0.0082015	interleukin 1 receptor like 1 [Source:HGNC Symbol;Acc:HGNC:5998]	chr2:102927961-102968497	protein_coding	ENSG00000115602	9173	5998
IL23A	up	2.47621	40.9547	4.04782	5e-05	0.00478057	interleukin 23 subunit alpha [Source:HGNC Symbol;Acc:HGNC:15488]	chr12:56732658-56734194	protein_coding	ENSG00000110944	51561	15488
IL24	up	0.248155	25.9232	6.70686	5e-05	0.00478057	interleukin 24 [Source:HGNC Symbol;Acc:HGNC:11346]	chr1:207070787-207077484	protein_coding	ENSG00000162892	11009	11346
IL6ST	up	6.97141	28.1393	2.01306	0.0015	0.0452697	interleukin 6 signal transducer [Source:HGNC Symbol;Acc:HGNC:6021]	chr5:55230922-55290821	protein_coding	ENSG00000134352	3572	6021
IMPDH2	down	235.945	60.7952	-1.95642	0.0001	0.0082015	inosine monophosphate dehydrogenase 2 [Source:HGNC Symbol;Acc:HGNC:6053]	chr3:49061757-49066823	protein_coding	ENSG00000178035	3615	6053
INPP5D	down	35.4236	0.403471	-6.4561	5e-05	0.00478057	inositol polyphosphate-5-phosphatase D [Source:HGNC Symbol;Acc:HGNC:6079]	chr2:233924676-234116549	protein_coding	ENSG00000168918	3635	6079
IRF1	down	49.718	14.5414	-1.77361	0.0008	0.0309964	interferon regulatory factor 1 [Source:HGNC Symbol;Acc:HGNC:6116]	chr5:131817300-131826490	protein_coding	ENSG00000125347	3659	6116
ISG15	down	432.167	75.0383	-2.52589	5e-05	0.00478057	ISG15 ubiquitin-like modifier [Source:HGNC Symbol;Acc:HGNC:4053]	chr1:936517-949921	protein_coding	ENSG00000187608	9636	4053
ISOC2	down	80.0578	12.9752	-2.62528	0.0002	0.0132766	isochorismatase domain containing 2 [Source:HGNC Symbol;Acc:HGNC:26278]	chr19:55964351-55973710	protein_coding	ENSG00000063241	79763	26278
ITGA4	down	6.95076	0.98428	-2.82003	0.0001	0.0082015	integrin subunit alpha 4 [Source:HGNC Symbol;Acc:HGNC:6140]	chr2:182321933-182400914	protein_coding	ENSG00000115232	3676	6140
ITPR1	up	0.634069	4.87149	2.94165	0.00045	0.0218871	inositol 1,4,5-trisphosphate receptor type 1 [Source:HGNC Symbol;Acc:HGNC:6180]	chr3:4535031-4889524	protein_coding	ENSG00000150995	3708	6180
JAG2	down	45.13	9.05555	-2.31721	5e-05	0.00478057	jagged 2 [Source:HGNC Symbol;Acc:HGNC:6189]	chr14:105607317-105635161	protein_coding	ENSG00000184916	3714	6189
KANK4	down	3.2971	0.256648	-3.68333	0.0001	0.0082015	KN motif and ankyrin repeat domains 4 [Source:HGNC Symbol;Acc:HGNC:27263]	chr1:62702650-62785085	protein_coding	ENSG00000132854	163782	27263
KAT2B	up	0.527203	2.7504	2.38321	0.00105	0.0364281	lysine acetyltransferase 2B [Source:HGNC Symbol;Acc:HGNC:8638]	chr3:20081514-20195896	protein_coding	ENSG00000114166	8850	8638
KCNK1	up	12.9966	50.9495	1.97094	0.0006	0.0260668	potassium two pore domain channel subfamily K member 1 [Source:HGNC Symbol;Acc:HGNC:6272]	chr1:233749749-233808258	protein_coding	ENSG00000135750	3775	6272
KIAA0319	up	0.048304	1.02944	4.41357	5e-05	0.00478057	KIAA0319 [Source:HGNC Symbol;Acc:HGNC:21580]	chr6:24544331-24646383	protein_coding	ENSG00000137261	9856	21580
KIAA1324	up	0.536854	3.54544	2.72336	0.0003	0.0172626	KIAA1324 [Source:HGNC Symbol;Acc:HGNC:29618]	chr1:109656622-109745851	protein_coding	ENSG00000116299	57535	29618
KLHL24	up	1.68861	10.245	2.60102	0.0009	0.0331836	kelch like family member 24 [Source:HGNC Symbol;Acc:HGNC:25947]	chr3:183353355-183402265	protein_coding	ENSG00000114796	54800	25947
KLHL35	down	42.5652	9.98153	-2.09234	0.0004	0.0204854	kelch like family member 35 [Source:HGNC Symbol;Acc:HGNC:26597]	chr11:75133437-75141674	protein_coding	ENSG00000149243	283212	26597
KLK9	down	23.9934	3.53653	-2.76224	0.00035	0.0188459	kallikrein related peptidase 9 [Source:HGNC Symbol;Acc:HGNC:6370]	chr19:51506366-51512804	protein_coding	ENSG00000213022	284366	6370
KLRG2	down	17.4357	1.51801	-3.52179	5e-05	0.00478057	killer cell lectin like receptor G2 [Source:HGNC Symbol;Acc:HGNC:24778]	chr7:139137435-139168458	protein_coding	ENSG00000188883	346689	24778
KREMEN1	down	15.5149	2.93028	-2.40454	0.00015	0.0108449	kringle containing transmembrane protein 1 [Source:HGNC Symbol;Acc:HGNC:17550]	chr22:29469065-29564321	protein_coding	ENSG00000183762	83999	17550
KRT14	down	1312.09	465.607	-1.49468	0.001	0.0353867	keratin 14 [Source:HGNC Symbol;Acc:HGNC:6416]	chr17:39738530-39743173	protein_coding	ENSG00000186847	3861	6416
KRT19	down	2145.74	459.889	-2.22212	5e-05	0.00478057	keratin 19 [Source:HGNC Symbol;Acc:HGNC:6436]	chr17:39679868-39684560	protein_coding	ENSG00000171345	3880	6436
KRT34	up	0.192229	3.91326	4.34747	0.00105	0.0364281	keratin 34 [Source:HGNC Symbol;Acc:HGNC:6452]	chr17:39533901-39538655	protein_coding	ENSG00000131737	3885	6452
KRT5	down	4187.78	660.687	-2.66415	5e-05	0.00478057	keratin 5 [Source:HGNC Symbol;Acc:HGNC:6442]	chr12:52908358-52914471	protein_coding	ENSG00000186081	3852	6442
KRT7	down	1700.14	313.17	-2.44064	5e-05	0.00478057	keratin 7 [Source:HGNC Symbol;Acc:HGNC:6445]	chr12:52626897-52642705	protein_coding	ENSG00000135480	3855	6445
KRT81	down	56.9122	11.5473	-2.30118	0.0006	0.0260668	keratin 81 [Source:HGNC Symbol;Acc:HGNC:6458]	chr12:52668458-52702947	protein_coding	ENSG00000205426	3887	6458
LAMA5	down	113.079	39.4545	-1.51907	0.00105	0.0364281	laminin subunit alpha 5 [Source:HGNC Symbol;Acc:HGNC:6485]	chr20:60884120-60942368	protein_coding	ENSG00000130702	100616340	6485
LAMB3	up	111.792	398.884	1.83515	5e-05	0.00478057	laminin subunit beta 3 [Source:HGNC Symbol;Acc:HGNC:6490]	chr1:209788214-209825811	protein_coding	ENSG00000196878	100422894	6490
LAMC3	down	27.0737	3.77371	-2.84284	5e-05	0.00478057	laminin subunit gamma 3 [Source:HGNC Symbol;Acc:HGNC:6494]	chr9:133884468-133968446	protein_coding	ENSG00000050555	10319	6494
LARGE2	down	12.7641	1.35965	-3.23079	5e-05	0.00478057	LARGE xylosyl- and glucuronyltransferase 2 [Source:HGNC Symbol;Acc:HGNC:16522]	chr11:45943171-45950647	protein_coding	ENSG00000165905	120071	16522
LCP1	up	1.07705	68.7135	5.99543	5e-05	0.00478057	lymphocyte cytosolic protein 1 [Source:HGNC Symbol;Acc:HGNC:6528]	chr13:46700054-46785483	protein_coding	ENSG00000136167	3936	6528
LETM2	up	9.92782	39.0509	1.9758	0.00075	0.0296998	leucine zipper and EF-hand containing transmembrane protein 2 [Source:HGNC Symbol;Acc:HGNC:14648]	chr8:38243820-38266062	protein_coding	ENSG00000165046	137994	14648
LFNG	down	14.3566	1.29926	-3.46595	5e-05	0.00478057	LFNG O-fucosylpeptide 3-beta-N-acetylglucosaminyltransferase [Source:HGNC Symbol;Acc:HGNC:6560]	chr7:2552162-2568811	protein_coding	ENSG00000106003	3955	6560
LIG1	down	41.9751	11.6504	-1.84916	0.0011	0.0373083	DNA ligase 1 [Source:HGNC Symbol;Acc:HGNC:6598]	chr19:48618701-48673860	protein_coding	ENSG00000105486	3978	6598
LIMS1	up	10.4432	49.0567	2.23188	5e-05	0.00478057	LIM zinc finger domain containing 1 [Source:HGNC Symbol;Acc:HGNC:6616]	chr2:109150810-109303702	protein_coding	ENSG00000169756	3987	6616
LIPH	up	2.11524	12.4155	2.55325	0.0005	0.023335	lipase H [Source:HGNC Symbol;Acc:HGNC:18483]	chr3:185224049-185270401	protein_coding	ENSG00000163898	200879	18483
LONRF3	up	0.119282	1.35774	3.50876	0.0011	0.0373083	LON peptidase N-terminal domain and ring finger 3 [Source:HGNC Symbol;Acc:HGNC:21152]	chrX:118108576-118152318	protein_coding	ENSG00000175556	79836	21152
LRFN1	down	8.50304	1.1339	-2.90668	5e-05	0.00478057	leucine rich repeat and fibronectin type III domain containing 1 [Source:HGNC Symbol;Acc:HGNC:29290]	chr19:39797207-39805976	protein_coding	ENSG00000128011	57622	29290
LRP4	down	4.88259	1.34458	-1.86049	0.001	0.0353867	LDL receptor related protein 4 [Source:HGNC Symbol;Acc:HGNC:6696]	chr11:46878418-46940173	protein_coding	ENSG00000134569	4038	6696
LRRC20	down	17.7097	2.98642	-2.56806	5e-05	0.00478057	leucine rich repeat containing 20 [Source:HGNC Symbol;Acc:HGNC:23421]	chr10:72058725-72142406	protein_coding	ENSG00000172731	55222	23421
LTBP2	down	21.0423	3.62071	-2.53895	5e-05	0.00478057	latent transforming growth factor beta binding protein 2 [Source:HGNC Symbol;Acc:HGNC:6715]	chr14:74964872-75079034	protein_coding	ENSG00000119681	4053	6715
LURAP1L	up	1.30947	6.97744	2.41372	0.0005	0.023335	leucine rich adaptor protein 1 like [Source:HGNC Symbol;Acc:HGNC:31452]	chr9:12775019-12822130	protein_coding	ENSG00000153714	286343	31452
LY6E	down	564.065	174.69	-1.69107	0.0001	0.0082015	lymphocyte antigen 6 complex, locus E [Source:HGNC Symbol;Acc:HGNC:6727]	chr8:144099398-144105249	protein_coding	ENSG00000160932	4061	6727
LY96	up	0	4.17351	inf	5e-05	0.00478057	lymphocyte antigen 96 [Source:HGNC Symbol;Acc:HGNC:17156]	chr8:74903586-74941322	protein_coding	ENSG00000154589	23643	17156
LYNX1	down	4.90486	0.427255	-3.52104	5e-05	0.00478057	Ly6/neurotoxin 1 [Source:HGNC Symbol;Acc:HGNC:29604]	chr8:143845751-143859640	protein_coding	ENSG00000180155	66004	29604
MAFG	up	12.3774	45.6232	1.88206	0.00055	0.0247675	MAF bZIP transcription factor G [Source:HGNC Symbol;Acc:HGNC:6781]	chr17:79876145-79885590	protein_coding	ENSG00000197063	4097	6781
MAMDC4	down	1.90803	0.0998181	-4.25664	0.0003	0.0172626	MAM domain containing 4 [Source:HGNC Symbol;Acc:HGNC:24083]	chr9:139746818-139755249	protein_coding	ENSG00000177943	158056	24083
MAP1B	up	1.02755	24.7704	4.59134	5e-05	0.00478057	microtubule associated protein 1B [Source:HGNC Symbol;Acc:HGNC:6836]	chr5:71403060-71505397	protein_coding	ENSG00000131711	4131	6836
MAP1LC3B	up	39.3308	135.572	1.78533	0.00025	0.0153029	microtubule associated protein 1 light chain 3 beta [Source:HGNC Symbol;Acc:HGNC:13352]	chr16:87425405-87438385	protein_coding	ENSG00000140941	81631	13352
MAP2	up	0.985573	18.4512	4.22661	5e-05	0.00478057	microtubule associated protein 2 [Source:HGNC Symbol;Acc:HGNC:6839]	chr2:210288781-210598842	protein_coding	ENSG00000078018	4133	6839
MAPK10	down	0.638803	0.0724126	-3.14106	0.0016	0.0470345	mitogen-activated protein kinase 10 [Source:HGNC Symbol;Acc:HGNC:6872]	chr4:86936275-87374283	protein_coding	ENSG00000109339	5602	6872
MAPK15	down	5.59175	0.769004	-2.86224	0.001	0.0353867	mitogen-activated protein kinase 15 [Source:HGNC Symbol;Acc:HGNC:24667]	chr8:144798428-144804628	protein_coding	ENSG00000181085	225689	24667
MARC1	down	4.45832	1.02435	-2.1218	0.0008	0.0309964	mitochondrial amidoxime reducing component 1 [Source:HGNC Symbol;Acc:HGNC:26189]	chr1:220960100-220992999	protein_coding	ENSG00000186205	64757	26189
MATK	down	6.1066	0.575038	-3.40864	5e-05	0.00478057	megakaryocyte-associated tyrosine kinase [Source:HGNC Symbol;Acc:HGNC:6906]	chr19:3777967-3801810	protein_coding	ENSG00000007264	4145	6906
MCM7	down	255.826	49.5302	-2.36879	5e-05	0.00478057	minichromosome maintenance complex component 7 [Source:HGNC Symbol;Acc:HGNC:6950]	chr7:99690351-99723134	protein_coding	ENSG00000166508	4176	6950
MCTP1	up	0.180095	3.895	4.4348	0.00035	0.0188459	multiple C2 and transmembrane domain containing 1 [Source:HGNC Symbol;Acc:HGNC:26183]	chr5:94040804-94620279	protein_coding	ENSG00000175471	79772	26183
ME1	up	22.3577	87.7913	1.9733	5e-05	0.00478057	malic enzyme 1 [Source:HGNC Symbol;Acc:HGNC:6983]	chr6:83920107-84140790	protein_coding	ENSG00000065833	4199	6983
MED13	up	7.28644	24.3911	1.74307	0.0011	0.0373083	mediator complex subunit 13 [Source:HGNC Symbol;Acc:HGNC:22474]	chr17:60019965-60142643	protein_coding	ENSG00000108510	9969	22474
METAP1D	down	4.86445	1.03032	-2.23919	0.00065	0.0272231	methionyl aminopeptidase type 1D (mitochondrial) [Source:HGNC Symbol;Acc:HGNC:32583]	chr2:172864489-172947158	protein_coding	ENSG00000172878	254042	32583
METTL7A	down	7.45103	0.531082	-3.81043	5e-05	0.00478057	methyltransferase like 7A [Source:HGNC Symbol;Acc:HGNC:24550]	chr12:51317254-51326300	protein_coding	ENSG00000185432	25840	24550
MEX3A	down	3.40846	0.713053	-2.25704	0.00075	0.0296998	mex-3 RNA binding family member A [Source:HGNC Symbol;Acc:HGNC:33482]	chr1:156041803-156051789	protein_coding	ENSG00000254726	92312	33482
MFSD1	up	18.0567	68.9568	1.93316	0.00145	0.0444002	major facilitator superfamily domain containing 1 [Source:HGNC Symbol;Acc:HGNC:25874]	chr3:158519653-158547508	protein_coding	ENSG00000118855	64747	25874
MFSD13A	down	14.7065	3.31211	-2.15063	0.00105	0.0364281	major facilitator superfamily domain containing 13A [Source:HGNC Symbol;Acc:HGNC:26196]	chr10:104221151-104236802	protein_coding	ENSG00000138111	79847	26196
MFSD3	down	59.8818	7.89058	-2.92392	5e-05	0.00478057	major facilitator superfamily domain containing 3 [Source:HGNC Symbol;Acc:HGNC:25157]	chr8:145734456-145736596	protein_coding	ENSG00000167700	113655	25157
MGAT3	down	2.0349	0.132306	-3.94301	0.0001	0.0082015	mannosyl (beta-1,4-)-glycoprotein beta-1,4-N-acetylglucosaminyltransferase [Source:HGNC Symbol;Acc:HGNC:7046]	chr22:39853348-39888199	protein_coding	ENSG00000128268	4248	7046
MMP1	up	0.170567	29.5066	7.43456	0.0004	0.0204854	matrix metallopeptidase 1 [Source:HGNC Symbol;Acc:HGNC:7155]	chr11:102660650-102668891	protein_coding	ENSG00000196611	4312	7155
MMP10	up	0	9.79899	inf	5e-05	0.00478057	matrix metallopeptidase 10 [Source:HGNC Symbol;Acc:HGNC:7156]	chr11:102641233-102651359	protein_coding	ENSG00000166670	4319	7156
MMP23B	down	14.8925	2.37531	-2.6484	0.00045	0.0218871	matrix metallopeptidase 23B [Source:HGNC Symbol;Acc:HGNC:7171]	chr1:1567473-1570030	protein_coding	ENSG00000189409	8510	7171
MMP28	down	8.97531	0.529342	-4.08369	0.00035	0.0188459	matrix metallopeptidase 28 [Source:HGNC Symbol;Acc:HGNC:14366]	chr17:34093358-34122711	protein_coding	ENSG00000271447	79148	14366
MMP9	up	17.7208	67.6136	1.93187	0.0002	0.0132766	matrix metallopeptidase 9 [Source:HGNC Symbol;Acc:HGNC:7176]	chr20:44637546-44645200	protein_coding	ENSG00000100985	4318	7176
MN1	down	8.37928	1.68521	-2.31389	0.00055	0.0247675	MN1 proto-oncogene, transcriptional regulator [Source:HGNC Symbol;Acc:HGNC:7180]	chr22:28144264-28197486	protein_coding	ENSG00000169184	4330	7180
MPO	up	0	0.812208	inf	5e-05	0.00478057	myeloperoxidase [Source:HGNC Symbol;Acc:HGNC:7218]	chr17:56347216-56358296	protein_coding	ENSG00000005381	4353	7218
MPZL3	up	4.34171	22.3028	2.36089	5e-05	0.00478057	myelin protein zero like 3 [Source:HGNC Symbol;Acc:HGNC:27279]	chr11:118097404-118123065	protein_coding	ENSG00000160588	196264	27279
MRC2	down	12.7781	3.25572	-1.97262	0.00115	0.0383727	mannose receptor C type 2 [Source:HGNC Symbol;Acc:HGNC:16875]	chr17:60704761-60770958	protein_coding	ENSG00000011028	9902	16875
MRM1	down	13.4304	2.26314	-2.56911	0.0002	0.0132766	mitochondrial rRNA methyltransferase 1 [Source:HGNC Symbol;Acc:HGNC:26202]	chr17:34958000-34965407	protein_coding	ENSG00000278619	79922	26202
MRPL12	down	231.965	63.8676	-1.86075	0.0013	0.041233	mitochondrial ribosomal protein L12 [Source:HGNC Symbol;Acc:HGNC:10378]	chr17:79670386-79688046	protein_coding	ENSG00000262814	6182	10378
MRPL24	down	83.5624	17.5655	-2.25011	5e-05	0.00478057	mitochondrial ribosomal protein L24 [Source:HGNC Symbol;Acc:HGNC:14037]	chr1:156707094-156710923	protein_coding	ENSG00000143314	79590	14037
MRPS18B	down	117.016	36.9607	-1.66265	0.00175	0.0496336	mitochondrial ribosomal protein S18B [Source:HGNC Symbol;Acc:HGNC:14516]	chr6:30585485-30594172	protein_coding	ENSG00000204568	28973	14516
MSH5	down	5.08276	1.18165	-2.10481	0.00145	0.0444002	mutS homolog 5 [Source:HGNC Symbol;Acc:HGNC:7328]	chr6:31707724-31730611	protein_coding	ENSG00000204410	4439	7328
MT1B	up	0	5.45942	inf	5e-05	0.00478057	metallothionein 1B [Source:HGNC Symbol;Acc:HGNC:7394]	chr16:56685810-56687116	protein_coding	ENSG00000169688	4490	7394
MT1F	up	7.70771	76.3578	3.3084	5e-05	0.00478057	metallothionein 1F [Source:HGNC Symbol;Acc:HGNC:7398]	chr16:56691605-56693217	protein_coding	ENSG00000198417	4494	7398
MT1X	up	363.626	1194.43	1.71579	0.0007	0.0284455	metallothionein 1X [Source:HGNC Symbol;Acc:HGNC:7405]	chr16:56716335-56718108	protein_coding	ENSG00000187193	4501	7405
MX2	down	2.30603	0.112629	-4.35576	0.00045	0.0218871	MX dynamin like GTPase 2 [Source:HGNC Symbol;Acc:HGNC:7533]	chr21:42733869-42780870	protein_coding	ENSG00000183486	4600	7533
MXD1	up	5.32892	19.447	1.86763	0.00105	0.0364281	MAX dimerization protein 1 [Source:HGNC Symbol;Acc:HGNC:6761]	chr2:70142172-70170077	protein_coding	ENSG00000059728	4084	6761
MXRA5	down	0.735902	0.029493	-4.64107	0.0005	0.023335	matrix remodeling associated 5 [Source:HGNC Symbol;Acc:HGNC:7539]	chrX:3226605-3264682	protein_coding	ENSG00000101825	25878	7539
MYBBP1A	down	65.0872	18.2193	-1.83691	0.00025	0.0153029	MYB binding protein 1a [Source:HGNC Symbol;Acc:HGNC:7546]	chr17:4402132-4458926	protein_coding	ENSG00000132382	10514	7546
MYC	down	205.177	39.0129	-2.39485	5e-05	0.00478057	v-myc avian myelocytomatosis viral oncogene homolog [Source:HGNC Symbol;Acc:HGNC:7553]	chr8:128747679-128753680	protein_coding	ENSG00000136997	4609	7553
NAP1L2	up	0	1.63692	inf	5e-05	0.00478057	nucleosome assembly protein 1 like 2 [Source:HGNC Symbol;Acc:HGNC:7638]	chrX:72432134-72434684	protein_coding	ENSG00000186462	4674	7638
NAT14	down	33.7975	6.4027	-2.40016	0.00055	0.0247675	N-acetyltransferase 14 (putative) [Source:HGNC Symbol;Acc:HGNC:28918]	chr19:55996370-55998935	protein_coding	ENSG00000090971	57106	28918
NAV3	up	0.593023	10.2901	4.11703	5e-05	0.00478057	neuron navigator 3 [Source:HGNC Symbol;Acc:HGNC:15998]	chr12:78225068-78606787	protein_coding	ENSG00000067798	89795	15998
NCF2	up	6.00432	79.8808	3.73378	5e-05	0.00478057	neutrophil cytosolic factor 2 [Source:HGNC Symbol;Acc:HGNC:7661]	chr1:183524697-183560011	protein_coding	ENSG00000116701	4688	7661
NDUFV1	down	185.547	58.9299	-1.65471	0.0007	0.0284455	NADH:ubiquinone oxidoreductase core subunit V1 [Source:HGNC Symbol;Acc:HGNC:7716]	chr11:67374322-67380006	protein_coding	ENSG00000167792	4723	7716
NECTIN1	down	89.2786	31.7271	-1.4926	0.0015	0.0452697	nectin cell adhesion molecule 1 [Source:HGNC Symbol;Acc:HGNC:9706]	chr11:119508807-119599794	protein_coding	ENSG00000110400	5818	9706
NEFM	up	0.0887023	4.6083	5.69912	5e-05	0.00478057	neurofilament, medium polypeptide [Source:HGNC Symbol;Acc:HGNC:7734]	chr8:24770524-24776611	protein_coding	ENSG00000104722	4741	7734
NEK6	down	40.6542	6.66562	-2.60859	5e-05	0.00478057	NIMA related kinase 6 [Source:HGNC Symbol;Acc:HGNC:7749]	chr9:127019884-127115586	protein_coding	ENSG00000119408	10783	7749
NIPAL4	down	14.6207	3.01176	-2.27933	0.00035	0.0188459	NIPA like domain containing 4 [Source:HGNC Symbol;Acc:HGNC:28018]	chr5:156887026-156901725	protein_coding	ENSG00000172548	348938	28018
NIPSNAP1	down	53.155	14.6761	-1.85674	0.0003	0.0172626	nipsnap homolog 1 (C. elegans) [Source:HGNC Symbol;Acc:HGNC:7827]	chr22:29950796-29977326	protein_coding	ENSG00000184117	8508	7827
NKPD1	down	7.01003	0.775924	-3.17543	0.00085	0.0321412	NTPase, KAP family P-loop domain containing 1 [Source:HGNC Symbol;Acc:HGNC:24739]	chr19:45653007-45661995	protein_coding	ENSG00000179846	284353	24739
NLE1	down	35.3266	8.25108	-2.0981	0.00045	0.0218871	notchless homolog 1 [Source:HGNC Symbol;Acc:HGNC:19889]	chr17:33448597-33469334	protein_coding	ENSG00000073536	54475	19889
NLRP7	up	0.4576	3.09176	2.75627	5e-05	0.00478057	NLR family pyrin domain containing 7 [Source:HGNC Symbol;Acc:HGNC:22947]	chr19:55434876-55512510	protein_coding	ENSG00000167634	199713	22947
NLRX1	down	11.9758	2.89207	-2.04994	0.00125	0.0403184	NLR family member X1 [Source:HGNC Symbol;Acc:HGNC:29890]	chr11:119039042-119054725	protein_coding	ENSG00000160703	79671	29890
NME4	down	227.505	58.7467	-1.95332	0.0004	0.0204854	NME/NM23 nucleoside diphosphate kinase 4 [Source:HGNC Symbol;Acc:HGNC:7852]	chr16:446724-450759	protein_coding	ENSG00000103202	4833	7852
NNMT	down	14.2516	1.57738	-3.17552	5e-05	0.00478057	nicotinamide N-methyltransferase [Source:HGNC Symbol;Acc:HGNC:7861]	chr11:114128552-114184007	protein_coding	ENSG00000166741	4837	7861
NOP56	down	204.239	77.6049	-1.39604	0.00135	0.042275	NOP56 ribonucleoprotein [Source:HGNC Symbol;Acc:HGNC:15911]	chr20:2632790-2639039	protein_coding	ENSG00000101361	100302138	15911
NOS3	up	0.0731465	0.656863	3.16673	0.0015	0.0452697	nitric oxide synthase 3 [Source:HGNC Symbol;Acc:HGNC:7876]	chr7:150688082-150711676	protein_coding	ENSG00000164867	4846	7876
NOTCH1	down	39.5611	13.1916	-1.58447	0.00045	0.0218871	notch 1 [Source:HGNC Symbol;Acc:HGNC:7881]	chr9:139388895-139440314	protein_coding	ENSG00000148400	4851	7881
NPC1	up	19.3828	58.8449	1.60214	0.0013	0.041233	NPC intracellular cholesterol transporter 1 [Source:HGNC Symbol;Acc:HGNC:7897]	chr18:21083433-21166862	protein_coding	ENSG00000141458	4864	7897
NPM3	down	141.027	17.5837	-3.00366	5e-05	0.00478057	nucleophosmin/nucleoplasmin 3 [Source:HGNC Symbol;Acc:HGNC:7931]	chr10:103541081-103543170	protein_coding	ENSG00000107833	10360	7931
NPTX1	down	6.82068	1.47389	-2.21029	0.00085	0.0321412	neuronal pentraxin 1 [Source:HGNC Symbol;Acc:HGNC:7952]	chr17:78440947-78450404	protein_coding	ENSG00000171246	4884	7952
NPW	down	35.4663	7.74372	-2.19535	0.00145	0.0444002	neuropeptide W [Source:HGNC Symbol;Acc:HGNC:30509]	chr16:2069520-2070756	protein_coding	ENSG00000183971	283869	30509
NQO1	up	237.141	712.435	1.58701	0.0015	0.0452697	NAD(P)H quinone dehydrogenase 1 [Source:HGNC Symbol;Acc:HGNC:2874]	chr16:69740898-69760854	protein_coding	ENSG00000181019	1728	2874
NR4A2	up	0.193188	1.28057	2.7287	0.00025	0.0153029	nuclear receptor subfamily 4 group A member 2 [Source:HGNC Symbol;Acc:HGNC:7981]	chr2:157180943-157198860	protein_coding	ENSG00000153234	4929	7981
NREP	down	6.0772	1.18099	-2.36341	5e-05	0.00478057	neuronal regeneration related protein [Source:HGNC Symbol;Acc:HGNC:16834]	chr5:111004887-111333161	protein_coding	ENSG00000134986	9315	16834
NRIP3	up	3.89871	33.7993	3.11593	5e-05	0.00478057	nuclear receptor interacting protein 3 [Source:HGNC Symbol;Acc:HGNC:1167]	chr11:9002122-9025596	protein_coding	ENSG00000175352	56675	1167
NTNG1	up	0.544627	4.63023	3.08774	0.0005	0.023335	netrin G1 [Source:HGNC Symbol;Acc:HGNC:23319]	chr1:107682628-108026080	protein_coding	ENSG00000162631	22854	23319
NUBP2	down	120.198	31.9924	-1.90961	0.0015	0.0452697	nucleotide binding protein 2 [Source:HGNC Symbol;Acc:HGNC:8042]	chr16:1832901-1839192	protein_coding	ENSG00000095906	10101	8042
NUDT18	down	5.7379	0.890169	-2.68837	0.0007	0.0284455	nudix hydrolase 18 [Source:HGNC Symbol;Acc:HGNC:26194]	chr8:21964382-21966932	protein_coding	ENSG00000275074	79873	26194
NYNRIN	down	11.2108	2.16319	-2.37366	0.0001	0.0082015	NYN domain and retroviral integrase containing [Source:HGNC Symbol;Acc:HGNC:20165]	chr14:24867991-24888494	protein_coding	ENSG00000205978	57523	20165
OAS2	down	27.05	3.71012	-2.86609	5e-05	0.00478057	2'-5'-oligoadenylate synthetase 2 [Source:HGNC Symbol;Acc:HGNC:8087]	chr12:113416199-113449528	protein_coding	ENSG00000111335	4939	8087
OASL	down	124.137	9.64222	-3.68643	5e-05	0.00478057	2'-5'-oligoadenylate synthetase like [Source:HGNC Symbol;Acc:HGNC:8090]	chr12:121456913-121477045	protein_coding	ENSG00000135114	8638	8090
ODF3B	down	6.59793	0.638859	-3.36844	0.001	0.0353867	outer dense fiber of sperm tails 3B [Source:HGNC Symbol;Acc:HGNC:34388]	chr22:50968837-50971008	protein_coding	ENSG00000177989	440836	34388
OLFML2A	down	15.9865	1.76951	-3.17543	5e-05	0.00478057	olfactomedin like 2A [Source:HGNC Symbol;Acc:HGNC:27270]	chr9:127539549-127577164	protein_coding	ENSG00000185585	169611	27270
OLR1	down	11.0933	1.44637	-2.93918	0.0004	0.0204854	oxidized low density lipoprotein receptor 1 [Source:HGNC Symbol;Acc:HGNC:8133]	chr12:10310899-10344400	protein_coding	ENSG00000173391	4973	8133
OSGIN1	up	6.16602	96.8693	3.97363	5e-05	0.00478057	oxidative stress induced growth inhibitor 1 [Source:HGNC Symbol;Acc:HGNC:30093]	chr16:83932730-83999937	protein_coding	ENSG00000140961	29948	30093
PADI3	down	4.9555	0.193259	-4.68042	0.0012	0.0394754	peptidyl arginine deiminase 3 [Source:HGNC Symbol;Acc:HGNC:18337]	chr1:17575592-17610728	protein_coding	ENSG00000142619	51702	18337
PALM	down	5.30859	0.809104	-2.71393	0.00045	0.0218871	paralemmin [Source:HGNC Symbol;Acc:HGNC:8594]	chr19:708938-748329	protein_coding	ENSG00000099864	5064	8594
PANX2	up	6.87434	34.5159	2.32797	0.00035	0.0188459	pannexin 2 [Source:HGNC Symbol;Acc:HGNC:8600]	chr22:50609159-50618723	protein_coding	ENSG00000073150	56666	8600
PAPLN	down	3.71204	0.615007	-2.59354	0.0001	0.0082015	papilin, proteoglycan like sulfated glycoprotein [Source:HGNC Symbol;Acc:HGNC:19262]	chr14:73704204-73741348	protein_coding	ENSG00000100767	89932	19262
PARP10	down	27.2825	5.03822	-2.43699	0.0001	0.0082015	poly(ADP-ribose) polymerase family member 10 [Source:HGNC Symbol;Acc:HGNC:25895]	chr8:145051320-145060628	protein_coding	ENSG00000178685	84875	25895
PARVB	down	24.2622	5.40191	-2.16717	0.0015	0.0452697	parvin beta [Source:HGNC Symbol;Acc:HGNC:14653]	chr22:44395090-44568829	protein_coding	ENSG00000188677	29780	14653
PCSK9	down	91.1839	26.1345	-1.80282	0.0015	0.0452697	proprotein convertase subtilisin/kexin type 9 [Source:HGNC Symbol;Acc:HGNC:20001]	chr1:55505220-55530525	protein_coding	ENSG00000169174	255738	20001
PFAS	down	25.7073	5.32507	-2.27131	0.00035	0.0188459	phosphoribosylformylglycinamidine synthase [Source:HGNC Symbol;Acc:HGNC:8863]	chr17:8152603-8173803	protein_coding	ENSG00000178921	5198	8863
PFKL	down	93.8149	25.3071	-1.89028	0.0003	0.0172626	phosphofructokinase, liver type [Source:HGNC Symbol;Acc:HGNC:8876]	chr21:45719933-45747259	protein_coding	ENSG00000141959	5211	8876
PHB2	down	322.205	112.678	-1.51577	0.00125	0.0403184	prohibitin 2 [Source:HGNC Symbol;Acc:HGNC:30306]	chr12:7074514-7079988	protein_coding	ENSG00000215021	11331	30306
PHPT1	down	287.258	84.0409	-1.77318	0.001	0.0353867	phosphohistidine phosphatase 1 [Source:HGNC Symbol;Acc:HGNC:30033]	chr9:139738866-139745474	protein_coding	ENSG00000054148	29085	30033
PIK3R2	down	46.3457	13.6351	-1.76511	0.00095	0.0343127	phosphoinositide-3-kinase regulatory subunit 2 [Source:HGNC Symbol;Acc:HGNC:8980]	chr19:18263927-18281350	protein_coding	ENSG00000105647	5296	8980
PKIB	up	0.245761	2.17394	3.14498	0.0011	0.0373083	protein kinase (cAMP-dependent, catalytic) inhibitor beta [Source:HGNC Symbol;Acc:HGNC:9018]	chr6:122793075-123047518	protein_coding	ENSG00000135549	5570	9018
PLCB2	down	1.7974	0.0669153	-4.74743	5e-05	0.00478057	phospholipase C beta 2 [Source:HGNC Symbol;Acc:HGNC:9055]	chr15:40580107-40600123	protein_coding	ENSG00000137841	5330	9055
PLCG2	down	7.73839	1.97061	-1.97339	0.0017	0.0488435	phospholipase C gamma 2 [Source:HGNC Symbol;Acc:HGNC:9066]	chr16:81812862-81996298	protein_coding	ENSG00000197943	5336	9066
PNLIPRP3	up	4.07467	39.562	3.27936	0.0001	0.0082015	pancreatic lipase related protein 3 [Source:HGNC Symbol;Acc:HGNC:23492]	chr10:118187378-118237469	protein_coding	ENSG00000203837	119548	23492
PNPLA8	up	6.05892	30.1733	2.31614	0.00025	0.0153029	patatin like phospholipase domain containing 8 [Source:HGNC Symbol;Acc:HGNC:28900]	chr7:108110865-108166762	protein_coding	ENSG00000135241	50640	28900
PNPO	down	55.0599	14.8302	-1.89246	0.00095	0.0343127	pyridoxamine 5'-phosphate oxidase [Source:HGNC Symbol;Acc:HGNC:30260]	chr17:46018936-46025654	protein_coding	ENSG00000108439	55163	30260
PODXL2	down	39.861	5.70943	-2.80356	5e-05	0.00478057	podocalyxin like 2 [Source:HGNC Symbol;Acc:HGNC:17936]	chr3:127348023-127391652	protein_coding	ENSG00000114631	50512	17936
POLD1	down	55.283	16.5639	-1.7388	0.0013	0.041233	DNA polymerase delta 1, catalytic subunit [Source:HGNC Symbol;Acc:HGNC:9175]	chr19:50887579-50934570	protein_coding	ENSG00000062822	5424	9175
POLD2	down	206.214	50.0205	-2.04355	5e-05	0.00478057	DNA polymerase delta 2, accessory subunit [Source:HGNC Symbol;Acc:HGNC:9176]	chr7:44154279-44163158	protein_coding	ENSG00000106628	5425	9176
PPP1R14A	down	64.7026	7.82943	-3.04684	5e-05	0.00478057	protein phosphatase 1 regulatory inhibitor subunit 14A [Source:HGNC Symbol;Acc:HGNC:14871]	chr19:38741876-38747231	protein_coding	ENSG00000167641	94274	14871
PPP1R15A	up	19.4214	135.98	2.80767	5e-05	0.00478057	protein phosphatase 1 regulatory subunit 15A [Source:HGNC Symbol;Acc:HGNC:14375]	chr19:49375648-49379314	protein_coding	ENSG00000087074	23645	14375
PQLC2	up	18.3694	68.029	1.88884	0.0013	0.041233	PQ loop repeat containing 2 [Source:HGNC Symbol;Acc:HGNC:26001]	chr1:19638819-19655794	protein_coding	ENSG00000040487	54896	26001
PRMT1	down	301.354	86.1976	-1.80574	0.00045	0.0218871	protein arginine methyltransferase 1 [Source:HGNC Symbol;Acc:HGNC:5187]	chr19:50179153-50191707	protein_coding	ENSG00000126457	3276	5187
PRODH	down	3.7333	0.215738	-4.1131	5e-05	0.00478057	proline dehydrogenase 1 [Source:HGNC Symbol;Acc:HGNC:9453]	chr22:18900289-18924066	protein_coding	ENSG00000100033	102724788	9453
PROM2	down	75.6027	20.8679	-1.85715	0.0002	0.0132766	prominin 2 [Source:HGNC Symbol;Acc:HGNC:20685]	chr2:95940200-95957056	protein_coding	ENSG00000155066	150696	20685
PRRT2	down	0.599088	0.0695642	-3.10635	0.00175	0.0496336	proline rich transmembrane protein 2 [Source:HGNC Symbol;Acc:HGNC:30500]	chr16:29823408-29827213	protein_coding	ENSG00000167371	112476	30500
PSMB10	down	55.4741	12.1131	-2.19525	0.00015	0.0108449	proteasome subunit beta 10 [Source:HGNC Symbol;Acc:HGNC:9538]	chr16:67968404-67970990	protein_coding	ENSG00000205220	5699	9538
PSMD14	up	66.9151	213.976	1.67705	0.0006	0.0260668	proteasome 26S subunit, non-ATPase 14 [Source:HGNC Symbol;Acc:HGNC:16889]	chr2:162164548-162268228	protein_coding	ENSG00000115233	10213	16889
PSME1	down	174.717	48.2987	-1.85496	0.0006	0.0260668	proteasome activator subunit 1 [Source:HGNC Symbol;Acc:HGNC:9568]	chr14:24605366-24610797	protein_coding	ENSG00000092010	5720	9568
PTGR1	up	57.0999	507.135	3.15081	5e-05	0.00478057	prostaglandin reductase 1 [Source:HGNC Symbol;Acc:HGNC:18429]	chr9:114287438-114362135	protein_coding	ENSG00000106853	22949	18429
PTGS2	up	0.219339	4.0409	4.20344	0.0002	0.0132766	prostaglandin-endoperoxide synthase 2 [Source:HGNC Symbol;Acc:HGNC:9605]	chr1:186640922-186649559	protein_coding	ENSG00000073756	5743	9605
PTPRN	up	0.179988	1.55115	3.10737	0.00045	0.0218871	protein tyrosine phosphatase, receptor type N [Source:HGNC Symbol;Acc:HGNC:9676]	chr2:220154344-220174295	protein_coding	ENSG00000054356	5798	9676
PTPRR	up	0.567313	3.28611	2.53416	0.00075	0.0296998	protein tyrosine phosphatase, receptor type R [Source:HGNC Symbol;Acc:HGNC:9680]	chr12:71031852-71314623	protein_coding	ENSG00000153233	5801	9680
PTPRS	down	15.7751	4.19394	-1.91128	0.001	0.0353867	protein tyrosine phosphatase, receptor type S [Source:HGNC Symbol;Acc:HGNC:9681]	chr19:5206378-5286399	protein_coding	ENSG00000105426	5802	9681
PTPRU	down	24.5372	6.22919	-1.97785	0.00055	0.0247675	protein tyrosine phosphatase, receptor type U [Source:HGNC Symbol;Acc:HGNC:9683]	chr1:29563027-29653325	protein_coding	ENSG00000060656	10076	9683
PYCRL	down	28.7602	3.15233	-3.18959	5e-05	0.00478057	pyrroline-5-carboxylate reductase-like [Source:HGNC Symbol;Acc:HGNC:25846]	chr8:144686082-144691943	protein_coding	ENSG00000104524	65263	25846
PYROXD2	down	3.42109	0.559801	-2.61147	0.0005	0.023335	pyridine nucleotide-disulphide oxidoreductase domain 2 [Source:HGNC Symbol;Acc:HGNC:23517]	chr10:100143321-100174941	protein_coding	ENSG00000119943	100302133	23517
QPCT	up	1.66927	7.14502	2.09772	0.0014	0.0433548	glutaminyl-peptide cyclotransferase [Source:HGNC Symbol;Acc:HGNC:9753]	chr2:37571716-37600465	protein_coding	ENSG00000115828	25797	9753
RAB3B	up	1.72766	5.94263	1.78228	0.00155	0.0461691	RAB3B, member RAS oncogene family [Source:HGNC Symbol;Acc:HGNC:9778]	chr1:52373627-52456436	protein_coding	ENSG00000169213	5865	9778
RAB40B	down	5.13568	0.700375	-2.87436	0.00165	0.0479327	RAB40B, member RAS oncogene family [Source:HGNC Symbol;Acc:HGNC:18284]	chr17:80612848-80656604	protein_coding	ENSG00000141542	10966	18284
RAC3	down	110.545	16.4263	-2.75056	5e-05	0.00478057	ras-related C3 botulinum toxin substrate 3 (rho family, small GTP binding protein Rac3) [Source:HGNC Symbol;Acc:HGNC:9803]	chr17:79989499-79992078	protein_coding	ENSG00000169750	5881	9803
RALGDS	down	47.0488	13.2857	-1.82428	0.0004	0.0204854	ral guanine nucleotide dissociation stimulator [Source:HGNC Symbol;Acc:HGNC:9842]	chr9:135973106-136024721	protein_coding	ENSG00000160271	5900	9842
RAMP1	down	61.4461	13.7211	-2.16293	0.001	0.0353867	receptor activity modifying protein 1 [Source:HGNC Symbol;Acc:HGNC:9843]	chr2:238767535-238820756	protein_coding	ENSG00000132329	10267	9843
RANBP9	up	8.85166	31.7148	1.84114	0.0007	0.0284455	RAN binding protein 9 [Source:HGNC Symbol;Acc:HGNC:13727]	chr6:13621729-13711796	protein_coding	ENSG00000010017	10048	13727
RAPGEFL1	down	8.47213	1.1665	-2.86054	5e-05	0.00478057	Rap guanine nucleotide exchange factor like 1 [Source:HGNC Symbol;Acc:HGNC:17428]	chr17:38333262-38351908	protein_coding	ENSG00000108352	51195	17428
RARRES3	down	18.1691	0.940019	-4.27265	5e-05	0.00478057	retinoic acid receptor responder 3 [Source:HGNC Symbol;Acc:HGNC:9869]	chr11:63304287-63313934	protein_coding	ENSG00000133321	5920	9869
RASD1	up	0.280781	10.5113	5.22636	0.0004	0.0204854	ras related dexamethasone induced 1 [Source:HGNC Symbol;Acc:HGNC:15828]	chr17:17397750-17399709	protein_coding	ENSG00000108551	51655	15828
RASD2	down	2.10727	0.275309	-2.93625	0.00085	0.0321412	RASD family member 2 [Source:HGNC Symbol;Acc:HGNC:18229]	chr22:35936914-35950048	protein_coding	ENSG00000100302	23551	18229
RASL10A	down	0.722353	0	-inf	5e-05	0.00478057	RAS like family 10 member A [Source:HGNC Symbol;Acc:HGNC:16954]	chr22:29708921-29711745	protein_coding	ENSG00000100276	10633	16954
RASL10B	down	9.20118	2.06152	-2.15811	0.0008	0.0309964	RAS like family 10 member B [Source:HGNC Symbol;Acc:HGNC:30295]	chr17:34058667-34070540	protein_coding	ENSG00000270885	91608	30295
RASSF10	down	2.94145	0.598518	-2.29706	0.00155	0.0461691	Ras association domain family member 10 [Source:HGNC Symbol;Acc:HGNC:33984]	chr11:13031123-13033653	protein_coding	ENSG00000189431	644943	33984
RDH16	down	4.10588	0.171301	-4.58309	0.0008	0.0309964	retinol dehydrogenase 16 (all-trans) [Source:HGNC Symbol;Acc:HGNC:29674]	chr12:57345214-57352103	protein_coding	ENSG00000139547	8608	29674
REEP6	down	4.51765	0.654979	-2.78605	0.0013	0.041233	receptor accessory protein 6 [Source:HGNC Symbol;Acc:HGNC:30078]	chr19:1490745-1497926	protein_coding	ENSG00000115255	92840	30078
RGMA	down	2.52616	0.569662	-2.14877	0.00075	0.0296998	repulsive guidance molecule family member a [Source:HGNC Symbol;Acc:HGNC:30308]	chr15:93578502-93632433	protein_coding	ENSG00000182175	56963	30308
RGS14	down	25.4623	6.79464	-1.9059	0.0007	0.0284455	regulator of G-protein signaling 14 [Source:HGNC Symbol;Acc:HGNC:9996]	chr5:176784837-176799602	protein_coding	ENSG00000169220	10636	9996
RIN3	down	17.7398	4.7406	-1.90385	0.00105	0.0364281	Ras and Rab interactor 3 [Source:HGNC Symbol;Acc:HGNC:18751]	chr14:92980117-93155339	protein_coding	ENSG00000100599	79890	18751
RIPK4	down	52.33	14.0995	-1.89199	0.00055	0.0247675	receptor interacting serine/threonine kinase 4 [Source:HGNC Symbol;Acc:HGNC:496]	chr21:43159528-43187266	protein_coding	ENSG00000183421	54101	496
RIT1	up	14.0641	77.9771	2.47104	0.00035	0.0188459	Ras like without CAAX 1 [Source:HGNC Symbol;Acc:HGNC:10023]	chr1:155867598-155881195	protein_coding	ENSG00000143622	6016	10023
RORA	up	0.149378	1.87354	3.64872	0.0004	0.0204854	RAR related orphan receptor A [Source:HGNC Symbol;Acc:HGNC:10258]	chr15:60780482-61521518	protein_coding	ENSG00000069667	6095	10258
RPL13A	down	2825.41	963.018	-1.55283	0.00135	0.042275	ribosomal protein L13a [Source:HGNC Symbol;Acc:HGNC:10304]	chr19:49990810-49995565	protein_coding	ENSG00000142541	23521	10304
RPP25L	down	38.6373	7.98954	-2.27381	0.0004	0.0204854	ribonuclease P/MRP subunit p25 like [Source:HGNC Symbol;Acc:HGNC:19909]	chr9:34610482-34612101	protein_coding	ENSG00000164967	138716	19909
RPUSD2	down	16.9305	4.44201	-1.93034	0.0014	0.0433548	RNA pseudouridylate synthase domain containing 2 [Source:HGNC Symbol;Acc:HGNC:24180]	chr15:40861498-40867142	protein_coding	ENSG00000166133	27079	24180
RRAGC	up	13.785	52.9911	1.94265	0.00065	0.0272231	Ras related GTP binding C [Source:HGNC Symbol;Acc:HGNC:19902]	chr1:39303869-39325495	protein_coding	ENSG00000116954	64121	19902
RRAGD	up	0.0919377	1.23528	3.74804	0.00115	0.0383727	Ras related GTP binding D [Source:HGNC Symbol;Acc:HGNC:19903]	chr6:90074354-90121989	protein_coding	ENSG00000025039	58528	19903
RRP9	down	29.8027	6.96903	-2.09641	0.00165	0.0479327	ribosomal RNA processing 9, small subunit (SSU) processome component, homolog (yeast) [Source:HGNC Symbol;Acc:HGNC:16829]	chr3:51967445-51975957	protein_coding	ENSG00000114767	9136	16829
RTN4RL1	down	13.8336	1.71115	-3.01514	5e-05	0.00478057	reticulon 4 receptor like 1 [Source:HGNC Symbol;Acc:HGNC:21329]	chr17:1837970-1928639	protein_coding	ENSG00000185924	146760	21329
RUSC2	up	6.50944	27.8143	2.09522	0.0002	0.0132766	RUN and SH3 domain containing 2 [Source:HGNC Symbol;Acc:HGNC:23625]	chr9:35538628-35563896	protein_coding	ENSG00000198853	9853	23625
S100A7	down	22.3164	2.09546	-3.41276	0.0009	0.0331836	S100 calcium binding protein A7 [Source:HGNC Symbol;Acc:HGNC:10497]	chr1:153430219-153433177	protein_coding	ENSG00000143556	6278	10497
S100A9	down	397.558	95.1254	-2.06326	5e-05	0.00478057	S100 calcium binding protein A9 [Source:HGNC Symbol;Acc:HGNC:10499]	chr1:153330329-153333503	protein_coding	ENSG00000163220	6280	10499
S1PR5	down	24.029	6.20113	-1.95417	0.00175	0.0496336	sphingosine-1-phosphate receptor 5 [Source:HGNC Symbol;Acc:HGNC:14299]	chr19:10623417-10628607	protein_coding	ENSG00000180739	53637	14299
SAA1	down	167.276	27.1933	-2.62091	5e-05	0.00478057	serum amyloid A1 [Source:HGNC Symbol;Acc:HGNC:10513]	chr11:18287720-18291524	protein_coding	ENSG00000173432	6288	10513
SAA2	down	11.353	1.21203	-3.22758	0.001	0.0353867	serum amyloid A2 [Source:HGNC Symbol;Acc:HGNC:10514]	chr11:18252895-18270190	protein_coding	ENSG00000134339	6289	10514
SAC3D1	down	64.7165	16.7427	-1.9506	0.00115	0.0383727	SAC3 domain containing 1 [Source:HGNC Symbol;Acc:HGNC:30179]	chr11:64808372-64826021	protein_coding	ENSG00000168061	29901	30179
SALL2	down	3.27171	0.578222	-2.50035	0.0001	0.0082015	spalt like transcription factor 2 [Source:HGNC Symbol;Acc:HGNC:10526]	chr14:21989231-22005350	protein_coding	ENSG00000165821	6297	10526
SAPCD2	down	32.5355	7.7851	-2.06323	0.00035	0.0188459	suppressor APC domain containing 2 [Source:HGNC Symbol;Acc:HGNC:28055]	chr9:139956575-139965040	protein_coding	ENSG00000186193	89958	28055
SCARB1	down	114.018	29.2247	-1.964	0.00015	0.0108449	scavenger receptor class B member 1 [Source:HGNC Symbol;Acc:HGNC:1664]	chr12:125261401-125348463	protein_coding	ENSG00000073060	949	1664
SDCBP	up	37.7878	156.269	2.04804	0.0011	0.0373083	syndecan binding protein [Source:HGNC Symbol;Acc:HGNC:10662]	chr8:59465727-59495419	protein_coding	ENSG00000137575	6386	10662
SDCBP2	up	1.85772	69.8543	5.23275	5e-05	0.00478057	syndecan binding protein 2 [Source:HGNC Symbol;Acc:HGNC:15756]	chr20:1290552-1309883	protein_coding	ENSG00000125775	27111	15756
SDHAF4	down	8.3073	1.76915	-2.23133	0.00125	0.0403184	succinate dehydrogenase complex assembly factor 4 [Source:HGNC Symbol;Acc:HGNC:20957]	chr6:71276619-71299272	protein_coding	ENSG00000154079	135154	20957
SDK2	down	0.737246	0.0434427	-4.08496	0.00095	0.0343127	sidekick cell adhesion molecule 2 [Source:HGNC Symbol;Acc:HGNC:19308]	chr17:71330522-71640228	protein_coding	ENSG00000069188	54549	19308
SEC24D	up	9.3497	40.0345	2.09825	0.0006	0.0260668	SEC24 homolog D, COPII coat complex component [Source:HGNC Symbol;Acc:HGNC:10706]	chr4:119643977-119757326	protein_coding	ENSG00000150961	9871	10706
SEL1L3	up	4.65961	18.1168	1.95905	0.00065	0.0272231	SEL1L family member 3 [Source:HGNC Symbol;Acc:HGNC:29108]	chr4:25749048-25865217	protein_coding	ENSG00000091490	23231	29108
SEMA6B	down	7.5703	0.856167	-3.14439	0.00045	0.0218871	semaphorin 6B [Source:HGNC Symbol;Acc:HGNC:10739]	chr19:4542604-4559820	protein_coding	ENSG00000167680	10501	10739
SEPW1	down	382.629	89.6118	-2.09419	5e-05	0.00478057	selenoprotein W, 1 [Source:HGNC Symbol;Acc:HGNC:10752]	chr19:48281828-48287941	protein_coding	ENSG00000178980	6415	10752
SERINC1	up	20.5475	71.2269	1.79346	0.0011	0.0373083	serine incorporator 1 [Source:HGNC Symbol;Acc:HGNC:13464]	chr6:122764498-122792967	protein_coding	ENSG00000111897	57515	13464
SERPINA3	down	9.83398	0.782703	-3.65124	5e-05	0.00478057	serpin family A member 3 [Source:HGNC Symbol;Acc:HGNC:16]	chr14:95078720-95090392	protein_coding	ENSG00000196136	.	16
SERPINB2	up	11.1234	118.121	3.4086	5e-05	0.00478057	serpin family B member 2 [Source:HGNC Symbol;Acc:HGNC:8584]	chr18:61554933-61571124	protein_coding	ENSG00000197632	5055	8584
SERPINF2	down	6.68666	1.33645	-2.32288	0.0013	0.041233	serpin family F member 2 [Source:HGNC Symbol;Acc:HGNC:9075]	chr17:1646129-1658562	protein_coding	ENSG00000167711	5345	9075
SFRP1	down	22.6127	6.57324	-1.78246	0.0017	0.0488435	secreted frizzled related protein 1 [Source:HGNC Symbol;Acc:HGNC:10776]	chr8:41119476-41167016	protein_coding	ENSG00000104332	6422	10776
SFXN2	down	1.69135	0.351306	-2.26737	0.00085	0.0321412	sideroflexin 2 [Source:HGNC Symbol;Acc:HGNC:16086]	chr10:104474296-104503249	protein_coding	ENSG00000156398	118980	16086
SH2D2A	up	5.80355	25.7744	2.15093	0.00165	0.0479327	SH2 domain containing 2A [Source:HGNC Symbol;Acc:HGNC:10821]	chr1:156776034-156851642	protein_coding	ENSG00000027869	9047	10821
SIGMAR1	down	178.791	35.2628	-2.34206	5e-05	0.00478057	sigma non-opioid intracellular receptor 1 [Source:HGNC Symbol;Acc:HGNC:8157]	chr9:34634718-34637806	protein_coding	ENSG00000147955	10280	8157
SLC25A23	down	19.3596	4.79784	-2.01259	0.00075	0.0296998	solute carrier family 25 member 23 [Source:HGNC Symbol;Acc:HGNC:19375]	chr19:6440074-6459746	protein_coding	ENSG00000125648	79085	19375
SLC27A5	down	26.9374	3.11224	-3.11359	0.00015	0.0108449	solute carrier family 27 member 5 [Source:HGNC Symbol;Acc:HGNC:10999]	chr19:59009699-59023432	protein_coding	ENSG00000083807	10998	10999
SLC28A3	up	0.266732	1.53185	2.52182	0.00065	0.0272231	solute carrier family 28 member 3 [Source:HGNC Symbol;Acc:HGNC:16484]	chr9:86890371-86955598	protein_coding	ENSG00000197506	64078	16484
SLC29A1	down	82.5035	13.6444	-2.59615	5e-05	0.00478057	solute carrier family 29 member 1 (Augustine blood group) [Source:HGNC Symbol;Acc:HGNC:11003]	chr6:44187241-44201888	protein_coding	ENSG00000112759	2030	11003
SLC46A3	up	0.842694	4.60296	2.44948	0.0008	0.0309964	solute carrier family 46 member 3 [Source:HGNC Symbol;Acc:HGNC:27501]	chr13:29274216-29293107	protein_coding	ENSG00000139508	283537	27501
SLC7A11	up	2.08224	46.0657	4.46749	5e-05	0.00478057	solute carrier family 7 member 11 [Source:HGNC Symbol;Acc:HGNC:11059]	chr4:139085250-139163503	protein_coding	ENSG00000151012	23657	11059
SLCO2B1	up	0	0.614184	inf	5e-05	0.00478057	solute carrier organic anion transporter family member 2B1 [Source:HGNC Symbol;Acc:HGNC:10962]	chr11:74862031-74917594	protein_coding	ENSG00000137491	11309	10962
SLIT2	up	0.28799	1.73668	2.59224	0.0006	0.0260668	slit guidance ligand 2 [Source:HGNC Symbol;Acc:HGNC:11086]	chr4:20254882-20622182	protein_coding	ENSG00000145147	9353	11086
SMARCD2	down	124.705	43.2727	-1.52699	0.0017	0.0488435	SWI/SNF related, matrix associated, actin dependent regulator of chromatin, subfamily d, member 2 [Source:HGNC Symbol;Acc:HGNC:11107]	chr17:61909440-61920300	protein_coding	ENSG00000108604	6603	11107
SMO	down	11.8221	3.0347	-1.96186	0.0005	0.023335	smoothened, frizzled class receptor [Source:HGNC Symbol;Acc:HGNC:11119]	chr7:128828712-128853386	protein_coding	ENSG00000128602	6608	11119
SMPD1	up	3.63154	18.668	2.36191	0.0006	0.0260668	sphingomyelin phosphodiesterase 1 [Source:HGNC Symbol;Acc:HGNC:11120]	chr11:6411660-6416225	protein_coding	ENSG00000166311	6609	11120
SORBS1	up	0.0866045	0.826078	3.25376	5e-05	0.00478057	sorbin and SH3 domain containing 1 [Source:HGNC Symbol;Acc:HGNC:14565]	chr10:97071527-97321171	protein_coding	ENSG00000095637	10580	14565
SORD	down	72.3509	19.8251	-1.86768	0.0012	0.0394754	sorbitol dehydrogenase [Source:HGNC Symbol;Acc:HGNC:11184]	chr15:45315301-45369383	protein_coding	ENSG00000140263	6652	11184
SORL1	down	7.16587	2.11758	-1.75873	0.0016	0.0470345	sortilin related receptor 1 [Source:HGNC Symbol;Acc:HGNC:11185]	chr11:121322911-121504402	protein_coding	ENSG00000137642	6653	11185
SOX18	down	9.08739	0.543588	-4.06328	0.0003	0.0172626	SRY-box 18 [Source:HGNC Symbol;Acc:HGNC:11194]	chr20:62678934-62680994	protein_coding	ENSG00000203883	54345	11194
SPANXN5	up	0	1.11144	inf	5e-05	0.00478057	SPANX family member N5 [Source:HGNC Symbol;Acc:HGNC:33178]	chrX:52825183-52827141	protein_coding	ENSG00000204363	494197	33178
SPINK1	up	0	4.3545	inf	5e-05	0.00478057	serine peptidase inhibitor, Kazal type 1 [Source:HGNC Symbol;Acc:HGNC:11244]	chr5:147204130-147211349	protein_coding	ENSG00000164266	6690	11244
SPRED3	up	0.705875	6.17163	3.12817	5e-05	0.00478057	sprouty related EVH1 domain containing 3 [Source:HGNC Symbol;Acc:HGNC:31041]	chr19:38879060-38890227	protein_coding	ENSG00000188766	399473	31041
SPRR1A	down	16.0112	0	-inf	5e-05	0.00478057	small proline rich protein 1A [Source:HGNC Symbol;Acc:HGNC:11259]	chr1:152957706-152957976	protein_coding	ENSG00000169474	6698	11259
SPRR1B	down	81.2168	14.0677	-2.52939	0.0002	0.0132766	small proline rich protein 1B [Source:HGNC Symbol;Acc:HGNC:11260]	chr1:153003677-153005376	protein_coding	ENSG00000169469	6699	11260
SPRR2G	down	1.65841	0	-inf	0.00025	0.0153029	small proline rich protein 2G [Source:HGNC Symbol;Acc:HGNC:11267]	chr1:153122057-153123345	protein_coding	ENSG00000159516	6706	11267
SPRY4	up	3.23959	16.9566	2.38796	0.00015	0.0108449	sprouty RTK signaling antagonist 4 [Source:HGNC Symbol;Acc:HGNC:15533]	chr5:141689991-141704605	protein_coding	ENSG00000187678	81848	15533
SQSTM1	up	246.641	1983.85	3.00782	5e-05	0.00478057	sequestosome 1 [Source:HGNC Symbol;Acc:HGNC:11280]	chr5:179247758-179285887	protein_coding	ENSG00000161011	8878	11280
SRM	down	195.573	62.4632	-1.64663	0.0011	0.0373083	spermidine synthase [Source:HGNC Symbol;Acc:HGNC:11296]	chr1:11114645-11120081	protein_coding	ENSG00000116649	6723	11296
SRXN1	up	47.7278	410.769	3.10542	5e-05	0.00478057	sulfiredoxin 1 [Source:HGNC Symbol;Acc:HGNC:16132]	chr20:627258-656823	protein_coding	ENSG00000271303	140809	16132
ST6GAL1	down	4.70249	0.482268	-3.28552	5e-05	0.00478057	ST6 beta-galactoside alpha-2,6-sialyltransferase 1 [Source:HGNC Symbol;Acc:HGNC:10860]	chr3:186648273-186796341	protein_coding	ENSG00000073849	6480	10860
STAM	up	8.59555	31.8008	1.8874	0.0008	0.0309964	signal transducing adaptor molecule [Source:HGNC Symbol;Acc:HGNC:11357]	chr10:17686123-17757913	protein_coding	ENSG00000136738	8027	11357
STEAP3	down	35.0896	4.61088	-2.92793	5e-05	0.00478057	STEAP3 metalloreductase [Source:HGNC Symbol;Acc:HGNC:24592]	chr2:119981406-120023228	protein_coding	ENSG00000115107	55240	24592
STMN3	down	63.8715	10.8509	-2.55735	5e-05	0.00478057	stathmin 3 [Source:HGNC Symbol;Acc:HGNC:15926]	chr20:62271057-62284780	protein_coding	ENSG00000197457	50861	15926
STX11	up	0.667626	6.32496	3.24394	5e-05	0.00478057	syntaxin 11 [Source:HGNC Symbol;Acc:HGNC:11429]	chr6:144471662-144509507	protein_coding	ENSG00000135604	8676	11429
STX3	up	18.8948	64.907	1.78038	0.0001	0.0082015	syntaxin 3 [Source:HGNC Symbol;Acc:HGNC:11438]	chr11:59522531-59573355	protein_coding	ENSG00000166900	6809	11438
STYK1	up	1.79339	9.95108	2.47216	0.00035	0.0188459	serine/threonine/tyrosine kinase 1 [Source:HGNC Symbol;Acc:HGNC:18889]	chr12:10771537-10826891	protein_coding	ENSG00000060140	55359	18889
SULF2	down	26.8233	5.56137	-2.26997	5e-05	0.00478057	sulfatase 2 [Source:HGNC Symbol;Acc:HGNC:20392]	chr20:46285655-46415360	protein_coding	ENSG00000196562	55959	20392
SULT1A1	down	4.16111	0.702878	-2.56562	0.00155	0.0461691	sulfotransferase family 1A member 1 [Source:HGNC Symbol;Acc:HGNC:11453]	chr16:28616516-28634907	protein_coding	ENSG00000196502	6817	11453
SUMF2	down	140.651	36.6621	-1.93975	0.0001	0.0082015	sulfatase modifying factor 2 [Source:HGNC Symbol;Acc:HGNC:20415]	chr7:56131694-56160689	protein_coding	ENSG00000129103	25870	20415
SUN3	up	0.287948	3.81102	3.7263	0.0003	0.0172626	Sad1 and UNC84 domain containing 3 [Source:HGNC Symbol;Acc:HGNC:22429]	chr7:48026744-48068716	protein_coding	ENSG00000164744	256979	22429
SYT12	down	3.25623	0.444832	-2.87187	0.0005	0.023335	synaptotagmin 12 [Source:HGNC Symbol;Acc:HGNC:18381]	chr11:66774248-66818334	protein_coding	ENSG00000173227	91683	18381
SYTL1	down	22.3293	3.38002	-2.72384	5e-05	0.00478057	synaptotagmin like 1 [Source:HGNC Symbol;Acc:HGNC:15584]	chr1:27668510-27680423	protein_coding	ENSG00000142765	84958	15584
TAC1	up	0	0.654998	inf	5e-05	0.00478057	tachykinin precursor 1 [Source:HGNC Symbol;Acc:HGNC:11517]	chr7:97361219-97369784	protein_coding	ENSG00000006128	6863	11517
TAX1BP1	up	23.1882	88.2989	1.929	0.00095	0.0343127	Tax1 binding protein 1 [Source:HGNC Symbol;Acc:HGNC:11575]	chr7:27778991-27869384	protein_coding	ENSG00000106052	8887	11575
TCEA3	down	20.7824	5.3573	-1.95578	0.00115	0.0383727	transcription elongation factor A3 [Source:HGNC Symbol;Acc:HGNC:11615]	chr1:23707553-23751233	protein_coding	ENSG00000204219	6920	11615
TDP2	up	12.8714	47.8257	1.89362	0.00155	0.0461691	tyrosyl-DNA phosphodiesterase 2 [Source:HGNC Symbol;Acc:HGNC:17768]	chr6:24650204-24667261	protein_coding	ENSG00000111802	51567	17768
TERT	down	2.6158	0.20122	-3.7004	0.00015	0.0108449	telomerase reverse transcriptase [Source:HGNC Symbol;Acc:HGNC:11730]	chr5:1253281-1295162	protein_coding	ENSG00000164362	7015	11730
TEX14	up	0.110265	1.33578	3.59863	5e-05	0.00478057	testis expressed 14, intercellular bridge forming factor [Source:HGNC Symbol;Acc:HGNC:11737]	chr17:56634038-56769416	protein_coding	ENSG00000121101	56155	11737
TFAP4	down	26.1439	4.50218	-2.53778	5e-05	0.00478057	transcription factor AP-4 [Source:HGNC Symbol;Acc:HGNC:11745]	chr16:4307186-4323076	protein_coding	ENSG00000090447	7023	11745
TFPI	up	0.430607	6.45862	3.90678	0.0009	0.0331836	tissue factor pathway inhibitor [Source:HGNC Symbol;Acc:HGNC:11760]	chr2:188328956-188419219	protein_coding	ENSG00000003436	7035	11760
TFPI2	up	17.3893	68.7943	1.98409	0.0002	0.0132766	tissue factor pathway inhibitor 2 [Source:HGNC Symbol;Acc:HGNC:11761]	chr7:93220884-93540577	protein_coding	ENSG00000105825	7980	11761
TGFBI	down	367.188	115.402	-1.66986	0.0003	0.0172626	transforming growth factor beta induced [Source:HGNC Symbol;Acc:HGNC:11771]	chr5:135364583-135399506	protein_coding	ENSG00000120708	7045	11771
TGM1	down	10.5583	1.91089	-2.46607	0.00055	0.0247675	transglutaminase 1 [Source:HGNC Symbol;Acc:HGNC:11777]	chr14:24718319-24732416	protein_coding	ENSG00000092295	7051	11777
THBS1	down	59.2573	16.616	-1.83442	5e-05	0.00478057	thrombospondin 1 [Source:HGNC Symbol;Acc:HGNC:11785]	chr15:39873293-39891667	protein_coding	ENSG00000137801	7057	11785
THEM6	down	52.5224	10.0975	-2.37893	5e-05	0.00478057	thioesterase superfamily member 6 [Source:HGNC Symbol;Acc:HGNC:29656]	chr8:143808620-143818345	protein_coding	ENSG00000130193	51337	29656
TLE2	down	1.23548	0.136494	-3.17816	0.0014	0.0433548	transducin like enhancer of split 2 [Source:HGNC Symbol;Acc:HGNC:11838]	chr19:2997635-3047633	protein_coding	ENSG00000065717	7089	11838
TLX3	up	0	0.630727	inf	5e-05	0.00478057	T-cell leukemia homeobox 3 [Source:HGNC Symbol;Acc:HGNC:13532]	chr5:170736287-170739138	protein_coding	ENSG00000164438	30012	13532
TM4SF1	up	35.215	116.337	1.72405	0.0014	0.0433548	transmembrane 4 L six family member 1 [Source:HGNC Symbol;Acc:HGNC:11853]	chr3:149086808-149095652	protein_coding	ENSG00000169908	4071	11853
TM4SF19	up	30.1493	135.587	2.16903	0.00025	0.0153029	transmembrane 4 L six family member 19 [Source:HGNC Symbol;Acc:HGNC:25167]	chr3:196046212-196065374	protein_coding	ENSG00000145107	116211	25167
TM7SF3	down	105.67	37.6691	-1.48811	0.00155	0.0461691	transmembrane 7 superfamily member 3 [Source:HGNC Symbol;Acc:HGNC:23049]	chr12:27126127-27167327	protein_coding	ENSG00000064115	51768	23049
TMEM129	down	10.4674	1.47799	-2.82419	5e-05	0.00478057	transmembrane protein 129 [Source:HGNC Symbol;Acc:HGNC:25137]	chr4:1717678-1723085	protein_coding	ENSG00000168936	92305	25137
TMEM150A	down	9.41088	1.86386	-2.33603	0.00105	0.0364281	transmembrane protein 150A [Source:HGNC Symbol;Acc:HGNC:24677]	chr2:85825670-85829821	protein_coding	ENSG00000168890	129303	24677
TMEM187	down	8.64381	1.53644	-2.49207	0.0015	0.0452697	transmembrane protein 187 [Source:HGNC Symbol;Acc:HGNC:13705]	chrX:153237777-153248646	protein_coding	ENSG00000177854	8269	13705
TMEM261	down	28.2256	6.85562	-2.04165	0.0005	0.023335	transmembrane protein 261 [Source:HGNC Symbol;Acc:HGNC:30536]	chr9:7796489-7800067	protein_coding	ENSG00000137038	90871	30536
TMEM57	up	4.37824	19.9165	2.18554	0.0002	0.0132766	transmembrane protein 57 [Source:HGNC Symbol;Acc:HGNC:25572]	chr1:25757348-25826700	protein_coding	ENSG00000204178	55219	25572
TMTC1	up	5.8494	23.107	1.98197	0.00075	0.0296998	transmembrane and tetratricopeptide repeat containing 1 [Source:HGNC Symbol;Acc:HGNC:24099]	chr12:29653772-29937692	protein_coding	ENSG00000133687	83857	24099
TNC	down	11.4969	2.47613	-2.21508	5e-05	0.00478057	tenascin C [Source:HGNC Symbol;Acc:HGNC:5318]	chr9:117781856-117880536	protein_coding	ENSG00000041982	3371	5318
TNFRSF18	down	5.7963	0.52459	-3.46587	0.0008	0.0309964	TNF receptor superfamily member 18 [Source:HGNC Symbol;Acc:HGNC:11914]	chr1:1138887-1142071	protein_coding	ENSG00000186891	8784	11914
TNFSF14	up	0.35078	2.89086	3.04286	0.00015	0.0108449	tumor necrosis factor superfamily member 14 [Source:HGNC Symbol;Acc:HGNC:11930]	chr19:6661263-6670599	protein_coding	ENSG00000125735	8740	11930
TNFSF18	up	0	0.781345	inf	5e-05	0.00478057	tumor necrosis factor superfamily member 18 [Source:HGNC Symbol;Acc:HGNC:11932]	chr1:173009099-173020103	protein_coding	ENSG00000120337	8995	11932
TNFSF9	up	12.2271	58.4239	2.25647	0.00025	0.0153029	tumor necrosis factor superfamily member 9 [Source:HGNC Symbol;Acc:HGNC:11939]	chr19:6531009-6535939	protein_coding	ENSG00000125657	8744	11939
TNPO1	up	26.8033	101.998	1.92806	0.00105	0.0364281	transportin 1 [Source:HGNC Symbol;Acc:HGNC:6401]	chr5:72112138-72212560	protein_coding	ENSG00000083312	3842	6401
TNRC6C	up	0.162671	0.961152	2.56281	0.0002	0.0132766	trinucleotide repeat containing 6C [Source:HGNC Symbol;Acc:HGNC:29318]	chr17:75955321-76104916	protein_coding	ENSG00000078687	57690	29318
TP53INP2	up	2.13309	16.5197	2.95317	5e-05	0.00478057	tumor protein p53 inducible nuclear protein 2 [Source:HGNC Symbol;Acc:HGNC:16104]	chr20:33292093-33301243	protein_coding	ENSG00000078804	58476	16104
TP63	down	29.3757	8.62936	-1.7673	0.0015	0.0452697	tumor protein p63 [Source:HGNC Symbol;Acc:HGNC:15979]	chr3:189349215-189615068	protein_coding	ENSG00000073282	8626	15979
TRAF1	up	0.907802	4.55345	2.32651	0.0015	0.0452697	TNF receptor associated factor 1 [Source:HGNC Symbol;Acc:HGNC:12031]	chr9:123664670-123691451	protein_coding	ENSG00000056558	7185	12031
TRAK2	up	3.04472	10.9177	1.84229	0.00175	0.0496336	trafficking kinesin protein 2 [Source:HGNC Symbol;Acc:HGNC:13206]	chr2:202241929-202316302	protein_coding	ENSG00000115993	66008	13206
TRAM1	up	27.7854	87.9206	1.66187	0.00125	0.0403184	translocation associated membrane protein 1 [Source:HGNC Symbol;Acc:HGNC:20568]	chr8:71485676-71520604	protein_coding	ENSG00000067167	23471	20568
TRAP1	down	195.101	39.4502	-2.30611	5e-05	0.00478057	TNF receptor associated protein 1 [Source:HGNC Symbol;Acc:HGNC:16264]	chr16:3692938-3767598	protein_coding	ENSG00000126602	10131	16264
TRIM16L	up	25.72	133.91	2.3803	5e-05	0.00478057	tripartite motif containing 16-like [Source:HGNC Symbol;Acc:HGNC:32670]	chr17:18601310-18639431	protein_coding	ENSG00000108448	147166	32670
TRIM36	up	0.107663	0.883034	3.03595	0.0017	0.0488435	tripartite motif containing 36 [Source:HGNC Symbol;Acc:HGNC:16280]	chr5:114460458-114516243	protein_coding	ENSG00000152503	55521	16280
TRIM66	down	0.906212	0.195511	-2.2126	0.0007	0.0284455	tripartite motif containing 66 [Source:HGNC Symbol;Acc:HGNC:29005]	chr11:8633583-8693413	protein_coding	ENSG00000166436	9866	29005
TRPV3	up	1.71464	21.9803	3.68024	5e-05	0.00478057	transient receptor potential cation channel subfamily V member 3 [Source:HGNC Symbol;Acc:HGNC:18084]	chr17:3343312-3461289	protein_coding	ENSG00000167723	162514	18084
TSPAN13	up	21.8895	74.6422	1.76975	0.0017	0.0488435	tetraspanin 13 [Source:HGNC Symbol;Acc:HGNC:21643]	chr7:16793159-16824161	protein_coding	ENSG00000106537	27075	21643
TSPO	down	491.717	142.298	-1.78891	0.00035	0.0188459	translocator protein [Source:HGNC Symbol;Acc:HGNC:1158]	chr22:43547519-43559248	protein_coding	ENSG00000100300	706	1158
TTLL12	down	115.841	30.8336	-1.90957	0.0001	0.0082015	tubulin tyrosine ligase like 12 [Source:HGNC Symbol;Acc:HGNC:28974]	chr22:43562627-43583139	protein_coding	ENSG00000100304	23170	28974
TTYH2	down	4.80232	0.575405	-3.06108	5e-05	0.00478057	tweety family member 2 [Source:HGNC Symbol;Acc:HGNC:13877]	chr17:72209652-72258159	protein_coding	ENSG00000141540	94015	13877
TXNRD1	up	56.7874	478.319	3.07433	5e-05	0.00478057	thioredoxin reductase 1 [Source:HGNC Symbol;Acc:HGNC:12437]	chr12:104609556-104744083	protein_coding	ENSG00000198431	7296	12437
TYMP	down	76.7179	8.52986	-3.16897	0.00055	0.0247675	thymidine phosphorylase [Source:HGNC Symbol;Acc:HGNC:3148]	chr22:50961996-50968485	protein_coding	ENSG00000025708	1890	3148
TYSND1	down	36.0208	8.85843	-2.02371	0.00095	0.0343127	trypsin domain containing 1 [Source:HGNC Symbol;Acc:HGNC:28531]	chr10:71897736-71906412	protein_coding	ENSG00000156521	219743	28531
UBA7	down	2.26357	0.216261	-3.38776	0.00035	0.0188459	ubiquitin like modifier activating enzyme 7 [Source:HGNC Symbol;Acc:HGNC:12471]	chr3:49842639-49851379	protein_coding	ENSG00000182179	100847079	12471
UBE2L6	down	85.2477	24.7068	-1.78675	0.00115	0.0383727	ubiquitin conjugating enzyme E2 L6 [Source:HGNC Symbol;Acc:HGNC:12490]	chr11:57319128-57335757	protein_coding	ENSG00000156587	9246	12490
ULBP2	up	3.26467	13.6855	2.06764	0.0013	0.041233	UL16 binding protein 2 [Source:HGNC Symbol;Acc:HGNC:14894]	chr6:150263135-150270371	protein_coding	ENSG00000131015	80328	14894
UNC5B	down	5.9451	0.930807	-2.67515	0.0002	0.0132766	unc-5 netrin receptor B [Source:HGNC Symbol;Acc:HGNC:12568]	chr10:72972326-73062621	protein_coding	ENSG00000107731	219699	12568
UNC93B1	down	34.8602	6.46743	-2.43032	0.0002	0.0132766	unc-93 homolog B1 (C. elegans) [Source:HGNC Symbol;Acc:HGNC:13481]	chr11:67758574-67771593	protein_coding	ENSG00000110057	81622	13481
UPK2	down	12.1004	1.66812	-2.85876	0.0002	0.0132766	uroplakin 2 [Source:HGNC Symbol;Acc:HGNC:12579]	chr11:118827025-118829269	protein_coding	ENSG00000110375	7379	12579
UPK3B	down	28.286	2.55429	-3.46909	5e-05	0.00478057	uroplakin 3B [Source:HGNC Symbol;Acc:HGNC:21444]	chr7:76139744-76145838	protein_coding	ENSG00000243566	105375355	21444
UPP1	up	112.026	400.887	1.83936	5e-05	0.00478057	uridine phosphorylase 1 [Source:HGNC Symbol;Acc:HGNC:12576]	chr7:48128240-48148330	protein_coding	ENSG00000183696	7378	12576
UQCC2	down	109.059	27.2064	-2.0031	0.00125	0.0403184	ubiquinol-cytochrome c reductase complex assembly factor 2 [Source:HGNC Symbol;Acc:HGNC:21237]	chr6:33664537-33679504	protein_coding	ENSG00000137288	84300	21237
USH1G	down	1.63284	0.159878	-3.35234	0.00065	0.0272231	USH1 protein network component sans [Source:HGNC Symbol;Acc:HGNC:16356]	chr17:72912175-72919351	protein_coding	ENSG00000182040	124590	16356
USP38	up	4.31723	18.716	2.11609	0.00125	0.0403184	ubiquitin specific peptidase 38 [Source:HGNC Symbol;Acc:HGNC:20067]	chr4:144106069-144144983	protein_coding	ENSG00000170185	84640	20067
VILL	down	4.64348	0.894056	-2.37677	0.00155	0.0461691	villin like [Source:HGNC Symbol;Acc:HGNC:30906]	chr3:38029549-38048679	protein_coding	ENSG00000136059	50853	30906
VWA2	down	1.91147	0.16925	-3.49746	0.00065	0.0272231	von Willebrand factor A domain containing 2 [Source:HGNC Symbol;Acc:HGNC:24709]	chr10:115999088-116051272	protein_coding	ENSG00000165816	340706	24709
WDR26	up	12.1249	46.8049	1.94869	0.0002	0.0132766	WD repeat domain 26 [Source:HGNC Symbol;Acc:HGNC:21208]	chr1:224572844-224622001	protein_coding	ENSG00000162923	80232	21208
WDR4	down	37.4816	9.63284	-1.96015	0.0011	0.0373083	WD repeat domain 4 [Source:HGNC Symbol;Acc:HGNC:12756]	chr21:44263203-44299665	protein_coding	ENSG00000160193	10785	12756
WDR54	down	52.1509	12.5526	-2.05471	0.0011	0.0373083	WD repeat domain 54 [Source:HGNC Symbol;Acc:HGNC:25770]	chr2:74648855-74652882	protein_coding	ENSG00000005448	84058	25770
WNT10B	down	4.50673	0.432685	-3.38069	5e-05	0.00478057	Wnt family member 10B [Source:HGNC Symbol;Acc:HGNC:12775]	chr12:49359122-49365546	protein_coding	ENSG00000169884	7480	12775
YPEL5	up	17.5739	89.3459	2.34597	5e-05	0.00478057	yippee like 5 [Source:HGNC Symbol;Acc:HGNC:18329]	chr2:30369806-30383399	protein_coding	ENSG00000119801	51646	18329
ZBTB43	up	5.01092	22.5856	2.17226	0.0002	0.0132766	zinc finger and BTB domain containing 43 [Source:HGNC Symbol;Acc:HGNC:17908]	chr9:129567284-129600489	protein_coding	ENSG00000169155	23099	17908
ZDHHC8	down	31.9641	8.22334	-1.95865	0.00105	0.0364281	zinc finger DHHC-type containing 8 [Source:HGNC Symbol;Acc:HGNC:18474]	chr22:20119329-20135530	protein_coding	ENSG00000099904	29801	18474
ZFAND2A	up	12.8112	112.117	3.12952	5e-05	0.00478057	zinc finger AN1-type containing 2A [Source:HGNC Symbol;Acc:HGNC:28073]	chr7:1191706-1199814	protein_coding	ENSG00000178381	90637	28073
ZFAND5	up	31.5683	105.792	1.74469	0.00035	0.0188459	zinc finger AN1-type containing 5 [Source:HGNC Symbol;Acc:HGNC:13008]	chr9:74966340-74980151	protein_coding	ENSG00000107372	7763	13008
ZNF165	up	2.29621	19.9999	3.12267	5e-05	0.00478057	zinc finger protein 165 [Source:HGNC Symbol;Acc:HGNC:12953]	chr6:28048752-28057341	protein_coding	ENSG00000197279	7718	12953
ZNF222	up	0.899573	7.09949	2.9804	0.0013	0.041233	zinc finger protein 222 [Source:HGNC Symbol;Acc:HGNC:13015]	chr19:44529493-44537265	protein_coding	ENSG00000159885	7673	13015
ZNF358	down	35.6393	9.57047	-1.89681	0.0011	0.0373083	zinc finger protein 358 [Source:HGNC Symbol;Acc:HGNC:16838]	chr19:7562444-7585912	protein_coding	ENSG00000198816	140467	16838
ZNF426	up	2.07603	13.0377	2.65079	5e-05	0.00478057	zinc finger protein 426 [Source:HGNC Symbol;Acc:HGNC:20725]	chr19:9633899-9649303	protein_coding	ENSG00000130818	79088	20725
ZNF488	down	15.1228	1.38823	-3.4454	5e-05	0.00478057	zinc finger protein 488 [Source:HGNC Symbol;Acc:HGNC:23535]	chr10:48355088-48373866	protein_coding	ENSG00000265763	118738	23535
ZNF823	up	1.55334	7.17883	2.20838	0.00145	0.0444002	zinc finger protein 823 [Source:HGNC Symbol;Acc:HGNC:30936]	chr19:11832079-11849824	protein_coding	ENSG00000197933	55552	30936
ZNF844	up	0.290872	2.06614	2.82848	0.0002	0.0132766	zinc finger protein 844 [Source:HGNC Symbol;Acc:HGNC:25932]	chr19:12175513-12192380	protein_coding	ENSG00000223547	284391	25932
ZXDB	up	0.970938	4.1731	2.10367	0.00115	0.0383727	zinc finger, X-linked, duplicated B [Source:HGNC Symbol;Acc:HGNC:13199]	chrX:57618084-57623978	protein_coding	ENSG00000198455	158586	13199
